# Supplementary material for: catena-Poly[[bis­(1-methyl­imidazole-κN 3)zinc(II)]-μ-isophthalato-κ2 O 1:O 3]
Source: Acta Crystallogr Sect E Struct Rep Online. 2008 Sep 27;64(Pt 10):m1335. doi: 10.1107/S160053680803078X (PMC2959463; doi:10.1107/S160053680803078X)
Supplement: Supplementary file 1 [file e-64-m1335-sup1.cif]

##############################################################################
###                                                                        ###
###        Electronic paper (Acta Crystallographica Section E)             ###
###                                                                        ###
##############################################################################
#                                                                            #
# This CIF contains the data in a paper accepted for publication in Acta     #
# Crystallographica Section E. It conforms to the requirements of Notes      #
# for Authors for Section E, and has been peer reviewed under the auspices   #
# of the IUCr Commission on Journals.                                        #
#                                                                            #
# Full details of the Crystallographic Information File format               #
# are given in the paper "The Crystallographic Information File (CIF):       #
# a New Standard Archive File for Crystallography" by S. R. Hall, F. H.      #
# Allen and I. D. Brown [Acta Cryst. (1991), A47, 655-685].                  #
#                                                                            #
# The current version of the core CIF dictionary is obtainable from          #
# ftp://ftp.iucr.org/pub/cif_core.dic. The current version number is 2.4.    #
#                                                                            #
# Software is freely available for graphical display of the structure(s) in  #
# this CIF.  For information consult the CIF home page http://www.iucr.org/  #
# cif/home.html                                                              #
#                                                                            #
# This file may be used for bona fide research purposes within the           #
# scientific community so long as proper attribution is given to the journal # 
# article from which it was obtained.                                        #
#                                                                            #
##############################################################################
                                             
data_global
_audit_creation_method     'form.cif (version 2.0)'
_journal_data_validation_number     ?
_journal_date_recd_electronic     2008-09-17
_journal_date_accepted     2008-09-24
_journal_name_full     'Acta Crystallographica, Section E'
_journal_year     2008
_journal_volume     64
_journal_issue     10
_journal_page_first     m1335
_journal_page_last     m1335
_journal_paper_category     QM
_journal_coeditor_code     CV2451
_publ_contact_author_name     'Professor Juan Zhao'
_publ_contact_author_address
;
College of Mechanical Engineering
Qingdao Technological University
Qingdao 266033
People's Republic of China
;
_publ_contact_author_email     'zhaojuanqd@163.com'
_publ_contact_author_fax     '86 0532 84022924'
_publ_contact_author_phone     '86 0532 84022924'
_publ_section_title
;\
<i>catena</i>-Poly[[bis(1-methylimidazole-\k<i>N</i>^3^)zinc(II)]-\m-\
isophthalato-\k^2^<i>O</i>^1^:<i>O</i>^3^]
;
loop_
    _publ_author_name
    _publ_author_address
    'Juan Zhao'
;
College of Mechanical Engineering
Qingdao Technological University
Qingdao 266033
People's Republic of China
;
data_I
_audit_creation_method     SHELXL97
_chemical_name_systematic
;
<i>catena</i>-Poly[[bis(1-methylimidazole-\kN^3^)zinc(II)]-\m-isophthalato-
\k^2^<i>O</i>^1^:<i>O</i>^3^]
;
_chemical_name_common     ?
_chemical_formula_moiety     'C16 H16 N4 O4 Zn'
_chemical_formula_sum     'C16 H16 N4 O4 Zn'
_chemical_formula_iupac     '[Zn (C8 H4 O4) (C4 H6 N2)2]'
_chemical_formula_weight     393.72
_chemical_melting_point     ?
_symmetry_cell_setting     orthorhombic
_symmetry_space_group_name_H-M     'P b c a'
_symmetry_space_group_name_Hall     '-P 2ac 2ab'
loop_
    _symmetry_equiv_pos_as_xyz
    'x, y, z'
    '-x+1/2, -y, z+1/2'
    '-x, y+1/2, -z+1/2'
    'x+1/2, -y+1/2, -z'
    '-x, -y, -z'
    'x-1/2, y, -z-1/2'
    'x, -y-1/2, z-1/2'
    '-x-1/2, y-1/2, z'
_cell_length_a     9.6820(19)
_cell_length_b     13.224(3)
_cell_length_c     26.983(5)
_cell_angle_alpha     90.00
_cell_angle_beta     90.00
_cell_angle_gamma     90.00
_cell_volume     3454.8(12)
_cell_formula_units_Z     8
_cell_measurement_reflns_used     25
_cell_measurement_theta_min     10
_cell_measurement_theta_max     14
_cell_measurement_temperature     293(2)
_exptl_crystal_description     block
_exptl_crystal_colour     colourless
_exptl_crystal_size_max     0.20
_exptl_crystal_size_mid     0.10
_exptl_crystal_size_min     0.10
_exptl_crystal_density_diffrn     1.514
_exptl_crystal_density_meas     ?
_exptl_crystal_density_method     'not measured'
_exptl_crystal_F_000     1616
_exptl_absorpt_coefficient_mu     1.450
_exptl_absorpt_correction_type     none
_exptl_absorpt_process_details     ?
_exptl_absorpt_correction_T_min     ?
_exptl_absorpt_correction_T_max     ?
_exptl_special_details
;
;
_diffrn_ambient_temperature     293(2)
_diffrn_radiation_type     MoK\a
_diffrn_radiation_wavelength     0.71073
_diffrn_radiation_source     'fine-focus sealed tube'
_diffrn_radiation_monochromator     graphite
_diffrn_measurement_device_type     'Enraf--Nonius CAD-4'
_diffrn_measurement_method     \w
_diffrn_detector_area_resol_mean     ?
_diffrn_reflns_number     3091
_diffrn_reflns_av_R_equivalents     0.0355
_diffrn_reflns_av_sigmaI/netI     0.0496
_diffrn_reflns_theta_min     1.51
_diffrn_reflns_theta_max     25.15
_diffrn_reflns_theta_full     25.15
_diffrn_measured_fraction_theta_max     1.000
_diffrn_measured_fraction_theta_full     1.000
_diffrn_reflns_limit_h_min     0
_diffrn_reflns_limit_h_max     11
_diffrn_reflns_limit_k_min     0
_diffrn_reflns_limit_k_max     15
_diffrn_reflns_limit_l_min     0
_diffrn_reflns_limit_l_max     32
_diffrn_standards_number     3
_diffrn_standards_interval_count     100
_diffrn_standards_interval_time     ?
_diffrn_standards_decay_%     0
_refine_special_details
;
Refinement of <i>F</i>^2^ against ALL reflections. The weighted <i>R</i>-factor
<i>wR</i> and goodness of fit <i>S</i> are based on <i>F</i>^2^, conventional
<i>R</i>-factors <i>R</i> are based on <i>F</i>, with <i>F</i> set to zero for
negative <i>F</i>^2^. The threshold expression of <i>F</i>^2^ >
\s(<i>F</i>^2^) is used only for calculating <i>R</i>-factors(gt) <i>etc</i>.
and is not relevant to the choice of reflections for refinement.
<i>R</i>-factors based on <i>F</i>^2^ are statistically about twice as large
as those based on <i>F</i>, and <i>R</i>- factors based on ALL data will be
even larger.
;
_reflns_number_total     2967
_reflns_number_gt     2041
_reflns_threshold_expression     I>2\s(I)
_refine_ls_structure_factor_coef     Fsqd
_refine_ls_matrix_type     full
_refine_ls_R_factor_all     0.1028
_refine_ls_R_factor_gt     0.0680
_refine_ls_wR_factor_gt     0.1838
_refine_ls_wR_factor_ref     0.2071
_refine_ls_goodness_of_fit_ref     1.054
_refine_ls_restrained_S_all     1.060
_refine_ls_number_reflns     2967
_refine_ls_number_parameters     220
_refine_ls_number_restraints     40
_refine_ls_hydrogen_treatment     constr
_refine_ls_weighting_scheme     calc
_refine_ls_weighting_details
               'calc w = 1/[\s^2^(Fo^2^)+(0.1255P)^2^] where P=(Fo^2^+2Fc^2^)/3'
_atom_sites_solution_hydrogens     geom
_atom_sites_solution_primary     direct
_atom_sites_solution_secondary     difmap
_refine_ls_shift/su_max     0.000
_refine_ls_shift/su_mean     0.000
_refine_diff_density_max     0.499
_refine_diff_density_min     -0.612
_refine_ls_extinction_method     none
_refine_ls_extinction_coef     ?
loop_
    _atom_type_symbol
    _atom_type_description
    _atom_type_scat_dispersion_real
    _atom_type_scat_dispersion_imag
    _atom_type_scat_source
    'C' 'C' 0.0033 0.0016
                         'International Tables Vol C Tables 4.2.6.8 and 6.1.1.4'
    'H' 'H' 0.0000 0.0000
                         'International Tables Vol C Tables 4.2.6.8 and 6.1.1.4'
    'N' 'N' 0.0061 0.0033
                         'International Tables Vol C Tables 4.2.6.8 and 6.1.1.4'
    'O' 'O' 0.0106 0.0060
                         'International Tables Vol C Tables 4.2.6.8 and 6.1.1.4'
    'Zn' 'Zn' 0.2839 1.4301
                         'International Tables Vol C Tables 4.2.6.8 and 6.1.1.4'
_computing_data_collection     'CAD-4 Software (Enraf--Nonius, 1989)'
_computing_cell_refinement     'CAD-4 Software (Enraf--Nonius, 1989)'
_computing_data_reduction     'NRCVAX (Gabe <i>et al.</i>,  1989)'
_computing_structure_solution     'SHELXS97 (Sheldrick, 2008)'
_computing_structure_refinement     'SHELXL97 (Sheldrick, 2008)'
_computing_molecular_graphics     'SHELXTL/PC (Sheldrick, 2008)'
_computing_publication_material     'WinGX (Farrugia, 1999)'
loop_
    _atom_site_type_symbol
    _atom_site_label
    _atom_site_fract_x
    _atom_site_fract_y
    _atom_site_fract_z
    _atom_site_U_iso_or_equiv
    _atom_site_adp_type
    _atom_site_calc_flag
    _atom_site_refinement_flags
    _atom_site_occupancy
    _atom_site_disorder_assembly
    _atom_site_disorder_group
    Zn Zn 0.18405(6) 0.12667(5) 0.12048(3) 0.0338(3) Uani d . 1 . .
    N N1 0.1883(6) 0.3348(5) 0.2326(2) 0.0594(17) Uani d U 1 . .
    N N2 0.1689(5) 0.2071(4) 0.1829(2) 0.0434(13) Uani d U 1 . .
    N N3 0.2381(6) 0.3608(4) 0.0199(2) 0.0461(14) Uani d . 1 . .
    N N4 0.1948(5) 0.2244(4) 0.06251(18) 0.0358(12) Uani d . 1 . .
    O O1 0.3326(4) 0.0294(4) 0.11870(16) 0.0460(12) Uani d . 1 . .
    O O2 0.4748(4) 0.1603(3) 0.12273(18) 0.0510(13) Uani d . 1 . .
    O O3 1.0442(4) -0.0567(4) 0.1520(2) 0.0680(16) Uani d . 1 . .
    O O4 -0.0041(4) 0.0763(3) 0.10656(16) 0.0440(11) Uani d . 1 . .
    C C1 0.2355(10) 0.4326(6) 0.2511(3) 0.081 Uani d . 1 . .
    H H1A 0.3017 0.4605 0.2284 0.122 Uiso calc R 1 . .
    H H1B 0.2777 0.4239 0.2830 0.122 Uiso calc R 1 . .
    H H1C 0.1581 0.4776 0.2539 0.122 Uiso calc R 1 . .
    C C2 0.0944(8) 0.2711(7) 0.2534(3) 0.079(3) Uani d U 1 . .
    H H2A 0.0483 0.2798 0.2833 0.094 Uiso calc R 1 . .
    C C3 0.0821(8) 0.1945(7) 0.2223(3) 0.071(2) Uani d U 1 . .
    H H3A 0.0229 0.1399 0.2267 0.086 Uiso calc R 1 . .
    C C4 0.2306(8) 0.2910(6) 0.1911(2) 0.0523(18) Uani d U 1 . .
    H H4B 0.2976 0.3181 0.1703 0.063 Uiso calc R 1 . .
    C C5 0.2982(8) 0.4589(5) 0.0065(3) 0.060(2) Uani d . 1 . .
    H H5A 0.3727 0.4745 0.0288 0.089 Uiso calc R 1 . .
    H H5B 0.2287 0.5104 0.0089 0.089 Uiso calc R 1 . .
    H H5C 0.3326 0.4560 -0.0268 0.089 Uiso calc R 1 . .
    C C6 0.2723(6) 0.3054(5) 0.0588(2) 0.0408(15) Uani d . 1 . .
    H H6A 0.3427 0.3218 0.0809 0.049 Uiso calc R 1 . .
    C C7 0.1029(8) 0.2310(5) 0.0239(3) 0.0568(19) Uani d . 1 . .
    H H7A 0.0326 0.1849 0.0175 0.068 Uiso calc R 1 . .
    C C8 0.1294(8) 0.3137(5) -0.0030(3) 0.059(2) Uani d . 1 . .
    H H8A 0.0835 0.3349 -0.0315 0.070 Uiso calc R 1 . .
    C C9 0.9641(6) -0.0064(5) 0.1281(2) 0.0361(14) Uani d . 1 . .
    C C10 0.8172(5) -0.0403(5) 0.1219(2) 0.0328(14) Uani d . 1 . .
    C C11 0.7891(7) -0.1438(5) 0.1187(2) 0.0436(16) Uani d . 1 . .
    H H11A 0.8608 -0.1907 0.1190 0.052 Uiso calc R 1 . .
    C C12 0.6544(7) -0.1755(5) 0.1151(3) 0.060(2) Uani d . 1 . .
    H H12A 0.6356 -0.2443 0.1126 0.072 Uiso calc R 1 . .
    C C13 0.5473(7) -0.1080(5) 0.1151(3) 0.0510(18) Uani d . 1 . .
    H H13A 0.4572 -0.1318 0.1121 0.061 Uiso calc R 1 . .
    C C14 0.5702(5) -0.0054(4) 0.1195(2) 0.0301(12) Uani d . 1 . .
    C C15 0.7082(5) 0.0286(4) 0.1222(2) 0.0321(13) Uani d . 1 . .
    H H15A 0.7265 0.0975 0.1242 0.039 Uiso calc R 1 . .
    C C16 0.4545(6) 0.0702(5) 0.1210(2) 0.0340(14) Uani d . 1 . .
loop_
    _atom_site_aniso_label
    _atom_site_aniso_U_11
    _atom_site_aniso_U_22
    _atom_site_aniso_U_33
    _atom_site_aniso_U_12
    _atom_site_aniso_U_13
    _atom_site_aniso_U_23
    Zn 0.0166(4) 0.0401(4) 0.0446(5) 0.0005(3) -0.0007(3) 0.0023(3)
    N1 0.067(4) 0.058(3) 0.053(3) -0.018(3) 0.016(3) -0.013(3)
    N2 0.032(3) 0.056(3) 0.043(3) -0.008(2) 0.006(2) 0.001(2)
    N3 0.051(3) 0.052(3) 0.035(3) -0.008(3) 0.003(3) 0.003(3)
    N4 0.024(2) 0.043(3) 0.041(3) -0.009(2) -0.009(2) 0.006(2)
    O1 0.019(2) 0.057(3) 0.062(3) 0.004(2) 0.0020(19) 0.003(2)
    O2 0.021(2) 0.036(2) 0.096(4) -0.0011(19) -0.001(2) 0.004(2)
    O3 0.023(2) 0.075(3) 0.106(4) -0.001(2) -0.013(3) 0.041(3)
    O4 0.020(2) 0.049(3) 0.063(3) -0.0021(19) -0.004(2) 0.008(2)
    C1 0.081 0.081 0.081 0.000 0.000 0.000
    C2 0.068(5) 0.100(6) 0.068(5) -0.024(4) 0.038(4) -0.019(4)
    C3 0.064(5) 0.081(5) 0.069(5) -0.030(4) 0.031(4) -0.006(4)
    C4 0.052(4) 0.071(4) 0.033(3) -0.010(3) 0.015(3) -0.005(3)
    C5 0.069(5) 0.054(4) 0.056(5) -0.010(4) 0.008(4) 0.004(4)
    C6 0.034(3) 0.051(4) 0.037(4) -0.006(3) 0.001(3) 0.003(3)
    C7 0.053(4) 0.054(4) 0.063(5) -0.009(4) -0.017(4) 0.005(4)
    C8 0.061(5) 0.060(5) 0.054(5) -0.004(4) -0.017(4) 0.017(4)
    C9 0.017(3) 0.046(3) 0.045(4) 0.006(3) 0.000(3) -0.007(3)
    C10 0.011(3) 0.054(4) 0.033(3) -0.002(2) 0.002(2) 0.005(3)
    C11 0.026(3) 0.041(4) 0.064(4) 0.005(3) -0.006(3) -0.007(3)
    C12 0.029(4) 0.031(3) 0.119(7) -0.006(3) -0.005(4) -0.006(4)
    C13 0.024(3) 0.042(4) 0.087(5) -0.005(3) -0.002(3) -0.007(3)
    C14 0.015(3) 0.037(3) 0.038(3) 0.002(2) -0.004(2) 0.001(3)
    C15 0.017(3) 0.034(3) 0.046(4) -0.001(2) -0.002(2) 0.005(3)
    C16 0.012(3) 0.049(4) 0.041(3) 0.001(3) 0.001(2) 0.008(3)
_geom_special_details
;
All e.s.d.'s (except the e.s.d. in the dihedral angle between two l.s. planes)
are estimated using the full covariance matrix. The cell e.s.d.'s are taken
into account individually in the estimation of e.s.d.'s in distances, angles
and torsion angles; correlations between e.s.d.'s in cell parameters are only
used when they are defined by crystal symmetry. An approximate (isotropic)
treatment of cell e.s.d.'s is used for estimating e.s.d.'s involving l.s.
planes.
;
loop_
    _geom_bond_atom_site_label_1
    _geom_bond_atom_site_label_2
    _geom_bond_site_symmetry_2
    _geom_bond_distance
    _geom_bond_publ_flag
    Zn O1 . 1.930(4) ?
    Zn O4 . 1.976(4) ?
    Zn N2 . 1.996(6) ?
    Zn N4 . 2.032(5) ?
    N1 C4 . 1.327(8) ?
    N1 C2 . 1.360(9) ?
    N1 C1 . 1.459(10) ?
    N2 C4 . 1.279(8) ?
    N2 C3 . 1.367(8) ?
    N3 C6 . 1.322(8) ?
    N3 C8 . 1.371(9) ?
    N3 C5 . 1.468(8) ?
    N4 C6 . 1.311(7) ?
    N4 C7 . 1.372(8) ?
    O1 C16 . 1.299(7) ?
    O2 C16 . 1.209(8) ?
    O3 C9 . 1.207(7) ?
    O4 C9 1_455 1.277(8) ?
    C1 H1A . 0.9600 ?
    C1 H1B . 0.9600 ?
    C1 H1C . 0.9600 ?
    C2 C3 . 1.319(11) ?
    C2 H2A . 0.9300 ?
    C3 H3A . 0.9300 ?
    C4 H4B . 0.9300 ?
    C5 H5A . 0.9600 ?
    C5 H5B . 0.9600 ?
    C5 H5C . 0.9600 ?
    C6 H6A . 0.9300 ?
    C7 C8 . 1.339(9) ?
    C7 H7A . 0.9300 ?
    C8 H8A . 0.9300 ?
    C9 O4 1_655 1.277(8) ?
    C9 C10 . 1.501(7) ?
    C10 C15 . 1.395(8) ?
    C10 C11 . 1.399(9) ?
    C11 C12 . 1.373(8) ?
    C11 H11A . 0.9300 ?
    C12 C13 . 1.368(9) ?
    C12 H12A . 0.9300 ?
    C13 C14 . 1.381(8) ?
    C13 H13A . 0.9300 ?
    C14 C15 . 1.411(7) ?
    C14 C16 . 1.502(8) ?
    C15 H15A . 0.9300 ?
loop_
    _geom_angle_atom_site_label_1
    _geom_angle_atom_site_label_2
    _geom_angle_atom_site_label_3
    _geom_angle_site_symmetry_1
    _geom_angle_site_symmetry_3
    _geom_angle
    _geom_angle_publ_flag
    O1 Zn O4 . . 117.23(19) ?
    O1 Zn N2 . . 115.5(2) ?
    O4 Zn N2 . . 105.80(19) ?
    O1 Zn N4 . . 111.51(19) ?
    O4 Zn N4 . . 96.63(18) ?
    N2 Zn N4 . . 108.3(2) ?
    C4 N1 C2 . . 106.5(6) ?
    C4 N1 C1 . . 125.3(7) ?
    C2 N1 C1 . . 128.2(7) ?
    C4 N2 C3 . . 104.9(6) ?
    C4 N2 Zn . . 125.0(5) ?
    C3 N2 Zn . . 129.6(5) ?
    C6 N3 C8 . . 107.4(5) ?
    C6 N3 C5 . . 125.9(6) ?
    C8 N3 C5 . . 126.5(6) ?
    C6 N4 C7 . . 105.2(5) ?
    C6 N4 Zn . . 127.4(4) ?
    C7 N4 Zn . . 126.2(4) ?
    C16 O1 Zn . . 113.5(4) ?
    C9 O4 Zn 1_455 . 115.1(4) ?
    N1 C1 H1A . . 109.5 ?
    N1 C1 H1B . . 109.5 ?
    H1A C1 H1B . . 109.5 ?
    N1 C1 H1C . . 109.5 ?
    H1A C1 H1C . . 109.5 ?
    H1B C1 H1C . . 109.5 ?
    C3 C2 N1 . . 105.9(7) ?
    C3 C2 H2A . . 127.0 ?
    N1 C2 H2A . . 127.0 ?
    C2 C3 N2 . . 110.2(7) ?
    C2 C3 H3A . . 124.9 ?
    N2 C3 H3A . . 124.9 ?
    N2 C4 N1 . . 112.4(6) ?
    N2 C4 H4B . . 123.8 ?
    N1 C4 H4B . . 123.8 ?
    N3 C5 H5A . . 109.5 ?
    N3 C5 H5B . . 109.5 ?
    H5A C5 H5B . . 109.5 ?
    N3 C5 H5C . . 109.5 ?
    H5A C5 H5C . . 109.5 ?
    H5B C5 H5C . . 109.5 ?
    N4 C6 N3 . . 111.7(6) ?
    N4 C6 H6A . . 124.2 ?
    N3 C6 H6A . . 124.2 ?
    C8 C7 N4 . . 109.9(6) ?
    C8 C7 H7A . . 125.1 ?
    N4 C7 H7A . . 125.1 ?
    C7 C8 N3 . . 105.8(6) ?
    C7 C8 H8A . . 127.1 ?
    N3 C8 H8A . . 127.1 ?
    O3 C9 O4 . 1_655 124.1(6) ?
    O3 C9 C10 . . 120.2(6) ?
    O4 C9 C10 1_655 . 115.7(5) ?
    C15 C10 C11 . . 119.5(5) ?
    C15 C10 C9 . . 121.5(6) ?
    C11 C10 C9 . . 118.9(5) ?
    C12 C11 C10 . . 119.2(6) ?
    C12 C11 H11A . . 120.4 ?
    C10 C11 H11A . . 120.4 ?
    C13 C12 C11 . . 121.4(6) ?
    C13 C12 H12A . . 119.3 ?
    C11 C12 H12A . . 119.3 ?
    C12 C13 C14 . . 121.2(6) ?
    C12 C13 H13A . . 119.4 ?
    C14 C13 H13A . . 119.4 ?
    C13 C14 C15 . . 118.0(5) ?
    C13 C14 C16 . . 122.4(5) ?
    C15 C14 C16 . . 119.5(5) ?
    C10 C15 C14 . . 120.5(5) ?
    C10 C15 H15A . . 119.7 ?
    C14 C15 H15A . . 119.7 ?
    O2 C16 O1 . . 124.0(6) ?
    O2 C16 C14 . . 122.4(5) ?
    O1 C16 C14 . . 113.6(5) ?
loop_
    _geom_torsion_atom_site_label_1
    _geom_torsion_atom_site_label_2
    _geom_torsion_atom_site_label_3
    _geom_torsion_atom_site_label_4
    _geom_torsion_site_symmetry_1
    _geom_torsion_site_symmetry_2
    _geom_torsion_site_symmetry_3
    _geom_torsion_site_symmetry_4
    _geom_torsion
    _geom_torsion_publ_flag
    O1 Zn N2 C4 . . . . 89.0(6) ?
    O4 Zn N2 C4 . . . . -139.6(6) ?
    N4 Zn N2 C4 . . . . -36.9(6) ?
    O1 Zn N2 C3 . . . . -100.1(7) ?
    O4 Zn N2 C3 . . . . 31.4(7) ?
    N4 Zn N2 C3 . . . . 134.1(7) ?
    O1 Zn N4 C6 . . . . -81.7(5) ?
    O4 Zn N4 C6 . . . . 155.6(5) ?
    N2 Zn N4 C6 . . . . 46.5(6) ?
    O1 Zn N4 C7 . . . . 112.7(6) ?
    O4 Zn N4 C7 . . . . -10.0(6) ?
    N2 Zn N4 C7 . . . . -119.1(6) ?
    O4 Zn O1 C16 . . . . 170.5(4) ?
    N2 Zn O1 C16 . . . . -63.7(4) ?
    N4 Zn O1 C16 . . . . 60.4(4) ?
    O1 Zn O4 C9 . . . 1_455 44.5(5) ?
    N2 Zn O4 C9 . . . 1_455 -86.0(4) ?
    N4 Zn O4 C9 . . . 1_455 162.9(4) ?
    C4 N1 C2 C3 . . . . -2.1(10) ?
    C1 N1 C2 C3 . . . . 177.6(8) ?
    N1 C2 C3 N2 . . . . 1.5(11) ?
    C4 N2 C3 C2 . . . . -0.2(10) ?
    Zn N2 C3 C2 . . . . -172.6(6) ?
    C3 N2 C4 N1 . . . . -1.2(9) ?
    Zn N2 C4 N1 . . . . 171.6(5) ?
    C2 N1 C4 N2 . . . . 2.1(9) ?
    C1 N1 C4 N2 . . . . -177.6(7) ?
    C7 N4 C6 N3 . . . . -1.7(7) ?
    Zn N4 C6 N3 . . . . -169.7(4) ?
    C8 N3 C6 N4 . . . . 0.9(8) ?
    C5 N3 C6 N4 . . . . 176.2(6) ?
    C6 N4 C7 C8 . . . . 1.9(8) ?
    Zn N4 C7 C8 . . . . 170.1(5) ?
    N4 C7 C8 N3 . . . . -1.4(9) ?
    C6 N3 C8 C7 . . . . 0.3(9) ?
    C5 N3 C8 C7 . . . . -175.0(6) ?
    O3 C9 C10 C15 . . . . 141.9(7) ?
    O4 C9 C10 C15 1_655 . . . -38.6(9) ?
    O3 C9 C10 C11 . . . . -34.3(9) ?
    O4 C9 C10 C11 1_655 . . . 145.2(6) ?
    C15 C10 C11 C12 . . . . 1.0(10) ?
    C9 C10 C11 C12 . . . . 177.3(6) ?
    C10 C11 C12 C13 . . . . -0.7(12) ?
    C11 C12 C13 C14 . . . . -1.0(12) ?
    C12 C13 C14 C15 . . . . 2.4(11) ?
    C12 C13 C14 C16 . . . . -178.4(6) ?
    C11 C10 C15 C14 . . . . 0.3(9) ?
    C9 C10 C15 C14 . . . . -175.9(5) ?
    C13 C14 C15 C10 . . . . -2.0(10) ?
    C16 C14 C15 C10 . . . . 178.7(5) ?
    Zn O1 C16 O2 . . . . -1.8(8) ?
    Zn O1 C16 C14 . . . . -180.0(4) ?
    C13 C14 C16 O2 . . . . -176.8(7) ?
    C15 C14 C16 O2 . . . . 2.4(9) ?
    C13 C14 C16 O1 . . . . 1.4(8) ?
    C15 C14 C16 O1 . . . . -179.4(5) ?
loop_
    _geom_hbond_atom_site_label_D
    _geom_hbond_atom_site_label_H
    _geom_hbond_atom_site_label_A
    _geom_hbond_site_symmetry_A
    _geom_hbond_distance_DH
    _geom_hbond_distance_HA
    _geom_hbond_distance_DA
    _geom_hbond_angle_DHA
    _geom_hbond_publ_flag
    C1 H1A O3 8_765 0.96 2.55 3.423(10) 150 y
    C4 H4B O3 8_765 0.93 2.31 3.150(9) 150 y
    C11 H11A O2 8_755 0.93 2.54 3.457(8) 171 y
