# Supplementary material for: catena-Poly[[bis­(1-methyl­imidazole-κN 3)zinc(II)]-μ-isophthalato-κ2 O 1:O 3]
Source: Acta Crystallogr Sect E Struct Rep Online. 2008 Sep 27;64(Pt 10):m1335. doi: 10.1107/S160053680803078X (PMC2959463; doi:10.1107/S160053680803078X)
Supplement: Supplementary file 2 [file e-64-m1335-Isup2.hkl]

# 
# h,k,l, Fc-squared, Fo-squared, sigma(Fo-squared) and status flag 
# 
data_I
_shelx_title ' L in Pbca' 
_shelx_refln_list_code          4 
_shelx_F_calc_maximum      627.09 
_exptl_crystal_F_000      1616.00 
_reflns_d_resolution_high  0.8362 
 
loop_ 
 _symmetry_equiv_pos_as_xyz 
 'x, y, z' 
 '-x+1/2, -y, z+1/2' 
 '-x, y+1/2, -z+1/2' 
 'x+1/2, -y+1/2, -z' 
 '-x, -y, -z' 
 'x-1/2, y, -z-1/2' 
 'x, -y-1/2, z-1/2' 
 '-x-1/2, y-1/2, z' 
 
_cell_length_a     9.6820 
_cell_length_b    13.2240 
_cell_length_c    26.9830 
_cell_angle_alpha  90.000 
_cell_angle_beta   90.000 
_cell_angle_gamma  90.000 
 
_shelx_F_squared_multiplier     1.000 
 
loop_ 
 _refln_index_h 
 _refln_index_k 
 _refln_index_l 
 _refln_F_squared_calc 
 _refln_F_squared_meas 
 _refln_F_squared_sigma 
 _refln_observed_status 
   2   0   0    67044.73    60688.33   1115.71 o 
   4   0   0    13257.94    12986.74    170.49 o 
   6   0   0    27249.34    27274.93    300.11 o 
   8   0   0    27102.45    27864.34    370.74 o 
  10   0   0     1282.36     1259.05    113.80 o 
   2   1   0    80511.08    69476.78   1158.93 o 
   4   1   0    48355.91    46447.25    282.04 o 
   6   1   0     2773.04     2861.91    102.02 o 
   8   1   0     2461.96     2293.27    125.05 o 
  10   1   0     4458.84     4417.67    187.66 o 
   0   2   0       45.05      105.17     21.50 o 
   2   2   0     8595.99     9705.59    126.58 o 
   4   2   0     6848.90     7019.62    126.45 o 
   6   2   0      913.51      850.09     54.45 o 
   8   2   0     1275.01     1202.52     87.69 o 
  10   2   0      312.20      279.73     74.28 o 
   2   3   0     4999.96     5123.39    100.11 o 
   4   3   0    36965.47    37127.70    316.52 o 
   6   3   0      497.38      507.15     54.14 o 
   8   3   0      537.80      482.70     67.30 o 
  10   3   0     1620.03     1541.22    101.53 o 
   0   4   0     6791.82     8396.43    136.65 o 
   2   4   0     6897.91     6080.72    117.49 o 
   4   4   0     3549.52     4093.43    119.36 o 
   6   4   0    10161.84    10119.08    219.55 o 
   8   4   0     3317.42     3690.36    159.85 o 
  10   4   0      870.95      835.60     98.30 o 
   2   5   0    10614.65    11009.17    168.03 o 
   4   5   0    11843.81    10402.25    190.55 o 
   6   5   0     5097.22     5351.93    173.59 o 
   8   5   0      296.02      349.25     85.35 o 
  10   5   0     1803.32     1961.89    144.11 o 
   0   6   0     9354.07    12281.08    192.73 o 
   2   6   0     4318.67     4963.27    124.66 o 
   4   6   0      153.03       81.61     44.05 o 
   6   6   0      216.35      264.42     64.76 o 
   8   6   0      246.63       71.04     74.31 o 
  10   6   0       13.96        0.00     98.25 o 
   2   7   0     7171.11     5975.84    146.10 o 
   4   7   0     6445.59     6001.67    163.34 o 
   6   7   0     1228.40     1039.11     91.48 o 
   8   7   0      646.30      807.47     99.71 o 
  10   7   0     1015.40     1340.27    165.94 o 
   0   8   0     3176.69     3689.30    121.46 o 
   2   8   0     5448.43     6014.29    153.34 o 
   4   8   0      421.80      315.26     60.11 o 
   6   8   0     1735.30     1757.29    123.21 o 
   8   8   0     6164.17     5459.46    225.87 o 
   2   9   0     3161.14     3123.00    125.99 o 
   4   9   0     5857.47     5301.50    173.32 o 
   6   9   0     4192.93     5329.04    202.72 o 
   8   9   0       14.92       51.54     85.13 o 
   0  10   0      499.57      435.50     67.74 o 
   2  10   0      512.75      438.08     80.30 o 
   4  10   0      122.07      176.24     66.18 o 
   6  10   0      455.94      442.85     89.87 o 
   8  10   0       20.46       67.47     98.22 o 
   2  11   0     2120.06     2610.75    130.92 o 
   4  11   0      918.69      836.72     93.05 o 
   6  11   0     1351.73     1555.71    134.86 o 
   8  11   0      391.27      228.49     67.41 o 
   0  12   0     4254.67     2741.24     63.27 o 
   2  12   0     8291.88     9395.18    241.96 o 
   4  12   0       84.78      147.85     51.20 o 
   6  12   0     1273.44     1851.01    137.53 o 
   2  13   0     2081.47     1120.80     85.33 o 
   4  13   0     2608.06     2321.11    170.06 o 
   6  13   0      527.06      549.65    103.80 o 
   0  14   0      229.61       54.79     59.49 o 
   2  14   0       55.51      108.98     69.98 o 
   4  14   0      385.17      409.98     82.93 o 
   2  15   0       64.79      202.82     66.17 o 
   1   1   1     1802.29     2206.87     45.34 o 
   2   1   1     3654.63     4097.54     75.05 o 
   3   1   1     5425.93     4357.58     78.89 o 
   4   1   1      872.51      806.78     50.38 o 
   5   1   1    12712.69    12826.62    196.74 o 
   6   1   1     1008.54      956.52     72.28 o 
   7   1   1       36.15       32.72     54.77 o 
   8   1   1      126.33      131.70     63.68 o 
   9   1   1       37.34      120.16     62.27 o 
  10   1   1     1375.51     1441.66    129.40 o 
  11   1   1     2310.23     2526.89    165.52 o 
   0   2   1     4107.50     5849.24     86.99 o 
   1   2   1    15176.51    17214.83    146.12 o 
   2   2   1     1019.40      949.50     44.37 o 
   3   2   1      771.84      732.42     43.03 o 
   4   2   1      322.60      184.19     27.74 o 
   5   2   1     5193.60     5643.15    126.89 o 
   6   2   1    11460.81     9191.25    158.77 o 
   7   2   1    19085.97    17057.52    236.11 o 
   8   2   1     3231.28     2744.46    125.72 o 
   9   2   1     3465.91     2191.79    119.27 o 
  10   2   1     1635.54     1609.61    121.50 o 
  11   2   1       95.72       78.75     85.05 o 
   1   3   1      316.38      338.85     31.82 o 
   2   3   1    11189.48    11894.87    147.25 o 
   3   3   1    23488.33    22838.04    225.15 o 
   4   3   1    12314.84    12516.86    188.46 o 
   5   3   1     4573.06     4054.23    126.82 o 
   6   3   1       57.71       64.38     41.44 o 
   7   3   1     2683.25     2223.75    107.60 o 
   8   3   1     1445.82     1375.81     98.83 o 
   9   3   1      439.53      361.91     55.48 o 
  10   3   1     2612.09     2342.12    124.72 o 
  11   3   1     1862.11     1642.12    128.23 o 
   0   4   1        1.24       25.12     26.05 o 
   1   4   1       71.15      121.85     29.25 o 
   2   4   1     2797.79     2832.70     81.63 o 
   3   4   1      162.15      179.86     37.14 o 
   4   4   1       22.29       94.73     37.60 o 
   5   4   1        2.14       47.18     39.80 o 
   6   4   1       89.73       36.60     48.04 o 
   7   4   1      570.70      636.64     79.48 o 
   8   4   1      371.48      446.40     73.47 o 
   9   4   1       79.13       87.43     69.01 o 
  10   4   1       34.93      134.60     63.34 o 
  11   4   1      311.53      208.92     84.51 o 
   1   5   1     1249.05      951.09     27.76 o 
   2   5   1     1135.05     1215.62     61.30 o 
   3   5   1     4571.50     4169.74    111.18 o 
   4   5   1     2526.52     2421.67     96.35 o 
   5   5   1     2296.47     2138.41    101.48 o 
   6   5   1     1714.38     1840.48    106.89 o 
   7   5   1      274.14      266.21     79.00 o 
   8   5   1      453.21      368.14     87.58 o 
   9   5   1      343.06      344.46     74.16 o 
  10   5   1      222.54      278.18     98.31 o 
   0   6   1     9956.33     9850.79    172.47 o 
   1   6   1     8095.12     5444.15    123.81 o 
   2   6   1     3790.27     3513.91    103.21 o 
   3   6   1     1695.22     1720.76     78.88 o 
   4   6   1      255.11      159.22     42.97 o 
   5   6   1       92.65      128.06     39.79 o 
   6   6   1     1258.54     1203.50     95.53 o 
   7   6   1     3370.88     3590.75    165.00 o 
   8   6   1     1910.41     1826.75    141.90 o 
   9   6   1     1354.52     1496.69    141.55 o 
  10   6   1      334.57      310.52     90.10 o 
   1   7   1     1086.04     1184.19     68.12 o 
   2   7   1      585.07      510.37     55.02 o 
   3   7   1     3374.73     2362.15    100.03 o 
   4   7   1     1659.51     1565.69     86.94 o 
   5   7   1      631.62      549.51     73.80 o 
   6   7   1      153.99      206.37     64.82 o 
   7   7   1       95.25       57.52     79.28 o 
   8   7   1      156.89      223.36     83.86 o 
   9   7   1      735.11     1007.43    118.43 o 
  10   7   1      848.18     1107.22    145.31 o 
   0   8   1       94.60      149.75     41.83 o 
   1   8   1      168.47      100.37     39.18 o 
   2   8   1       48.29       86.02     43.01 o 
   3   8   1       22.87       28.29     40.41 o 
   4   8   1      107.07       39.82     47.38 o 
   5   8   1      139.26      226.65     69.42 o 
   6   8   1      165.55       57.39     71.37 o 
   7   8   1      263.86      206.52     69.61 o 
   8   8   1       80.76      161.14     70.29 o 
   9   8   1       72.52        8.02     97.04 o 
   1   9   1     1116.94     1172.49     80.98 o 
   2   9   1     2735.61     2832.67    113.25 o 
   3   9   1     3239.43     2733.09    118.63 o 
   4   9   1     2812.83     2840.06    135.40 o 
   5   9   1     1340.87     1470.39    101.94 o 
   6   9   1     1653.06     1119.49     94.01 o 
   7   9   1       66.30      121.15     73.30 o 
   8   9   1       56.99        6.90     86.61 o 
   9   9   1      151.66      177.35     96.39 o 
   0  10   1     4589.99     4708.16    151.76 o 
   1  10   1     5651.67     5705.73    168.52 o 
   2  10   1     8086.94     7776.59    191.15 o 
   3  10   1       49.55      194.16     56.03 o 
   4  10   1      401.11      442.71     77.90 o 
   5  10   1     1444.36     1219.78     54.81 o 
   6  10   1     2403.41     2148.49     81.93 o 
   7  10   1     2287.15     1411.76    133.42 o 
   8  10   1     1875.96     2078.32    164.79 o 
   1  11   1     1449.81     1340.04    101.37 o 
   2  11   1      304.05      319.37     74.00 o 
   3  11   1     4413.67     4852.77    169.85 o 
   4  11   1     1035.59      989.51     89.24 o 
   5  11   1      953.95     1071.00    104.16 o 
   6  11   1      718.62      735.09    102.58 o 
   7  11   1      256.56      212.07     99.43 o 
   8  11   1      108.15      104.48    102.38 o 
   0  12   1       23.25        5.12     67.20 o 
   1  12   1      322.36      491.16     70.70 o 
   2  12   1      253.11      423.52     78.91 o 
   3  12   1       95.81      161.72     71.53 o 
   4  12   1       16.65       21.50     65.78 o 
   5  12   1       11.58        0.00     76.04 o 
   6  12   1       88.18       84.39     84.39 o 
   7  12   1        4.72       89.39     89.39 o 
   1  13   1        8.73       76.08     57.52 o 
   2  13   1      650.30      576.99     86.43 o 
   3  13   1      262.30      263.44     59.41 o 
   4  13   1      169.77      114.15     67.40 o 
   5  13   1      214.64      203.87    133.82 o 
   6  13   1      628.95      672.37     97.37 o 
   0  14   1      632.16      517.49     49.74 o 
   1  14   1      240.45      262.10     64.66 o 
   2  14   1      449.35      347.23     80.27 o 
   3  14   1      227.49      331.18     76.52 o 
   4  14   1      185.73      247.34     81.49 o 
   5  14   1      354.95      446.88    102.82 o 
   1  15   1      230.92      166.18     75.29 o 
   2  15   1      341.51      531.53     85.48 o 
   3  15   1      253.53      361.48     79.97 o 
   0   0   2     1797.71     1913.61     53.03 o 
   1   0   2    65874.67    71718.52    924.36 o 
   2   0   2     2512.04     3414.88     63.75 o 
   3   0   2     4140.87     5403.03     99.18 o 
   4   0   2       52.03      145.36     35.63 o 
   5   0   2     3972.40     4177.11    114.04 o 
   6   0   2      110.96       76.67     44.62 o 
   7   0   2    21824.36    20981.47    308.79 o 
   8   0   2      156.14      382.71     73.40 o 
   9   0   2     2790.27     1920.87    127.91 o 
  10   0   2      144.84      113.60     89.94 o 
  11   0   2       18.94       63.94     99.04 o 
   1   1   2     7362.79     9431.75     88.84 o 
   2   1   2     1394.55     1329.09     42.38 o 
   3   1   2    37258.44    37902.72    229.82 o 
   4   1   2       79.51       82.38     29.48 o 
   5   1   2     8482.34     8660.03    163.15 o 
   6   1   2      344.13      360.34     53.30 o 
   7   1   2       32.78       21.26     57.17 o 
   8   1   2        9.25        5.31     30.32 o 
   9   1   2     2109.53     2507.87    145.32 o 
  10   1   2       22.63      155.70     72.77 o 
  11   1   2     4007.54     3696.99    206.54 o 
   0   2   2      527.18      715.67     32.88 o 
   1   2   2    15740.29    17973.41    149.69 o 
   2   2   2       80.48       91.50     24.46 o 
   3   2   2     1625.66     1265.96     66.38 o 
   4   2   2       51.31       66.46     28.90 o 
   5   2   2     2447.58     2695.07    100.70 o 
   6   2   2       89.42       58.84     35.11 o 
   7   2   2      122.15      194.39     55.65 o 
   8   2   2      178.76      134.10     63.80 o 
   9   2   2      620.50      666.26     94.02 o 
  10   2   2        5.60       59.97     84.10 o 
  11   2   2      379.30      272.51     88.48 o 
   1   3   2       47.76       73.20     23.28 o 
   2   3   2        9.77       13.84     26.16 o 
   3   3   2      124.92       65.02     28.49 o 
   4   3   2      414.01      383.51     46.24 o 
   5   3   2     3553.61     2852.88    103.90 o 
   6   3   2       55.96       41.84     47.72 o 
   7   3   2      237.04      232.37     64.43 o 
   8   3   2        3.11        8.69     54.05 o 
   9   3   2        9.73       31.53     48.13 o 
  10   3   2        5.29       51.84     39.58 o 
  11   3   2     2509.40     2172.69    149.71 o 
   0   4   2      224.82      196.94     36.54 o 
   1   4   2    16592.55    16805.85    182.40 o 
   2   4   2       76.99       26.02     28.98 o 
   3   4   2      239.18      218.30     33.64 o 
   4   4   2      366.90      410.92     49.42 o 
   5   4   2      632.25      535.47     57.75 o 
   6   4   2      175.55      135.40     51.51 o 
   7   4   2    11964.89    10429.60    247.57 o 
   8   4   2       67.45       40.91     72.99 o 
   9   4   2     4199.71     3431.09    176.41 o 
  10   4   2      130.44       59.79     81.19 o 
  11   4   2      322.88      179.34     84.05 o 
   1   5   2     5118.57     5120.82    110.45 o 
   2   5   2       33.73       43.84     30.19 o 
   3   5   2    26947.52    26270.87    263.02 o 
   4   5   2      123.36       51.07     43.37 o 
   5   5   2     6022.20     5802.34    152.99 o 
   6   5   2        0.14        4.42     50.78 o 
   7   5   2     1036.15      928.20     99.28 o 
   8   5   2       42.97       98.26     62.83 o 
   9   5   2     5778.97     5698.14    237.32 o 
  10   5   2       16.22       86.73     81.90 o 
   0   6   2      158.15      185.91     39.56 o 
   1   6   2      345.77      335.15     44.24 o 
   2   6   2      358.63      336.11     46.02 o 
   3   6   2      739.69      700.42     55.73 o 
   4   6   2      156.05       85.15     42.23 o 
   5   6   2      237.83      259.90     60.19 o 
   6   6   2      471.54      203.24     74.84 o 
   7   6   2        7.55       91.16     68.17 o 
   8   6   2      278.99      191.07     89.54 o 
   9   6   2       51.99      223.35     87.36 o 
  10   6   2      193.05      176.35    101.36 o 
   1   7   2    12290.67     9332.00    172.19 o 
   2   7   2     1002.33     1059.89     66.58 o 
   3   7   2     5990.49     5657.99    146.70 o 
   4   7   2     1661.43     1610.56     91.07 o 
   5   7   2    12318.93    11600.87    239.06 o 
   6   7   2      549.29      458.55     73.63 o 
   7   7   2      714.26      764.56     93.38 o 
   8   7   2      179.91      291.79     89.11 o 
   9   7   2     1006.63     1184.38    135.91 o 
  10   7   2       41.92      180.32     99.46 o 
   0   8   2     1257.55     1407.32     80.96 o 
   1   8   2     7206.63     6365.25    152.17 o 
   2   8   2      563.31      511.01     58.48 o 
   3   8   2     4688.03     4562.91    139.72 o 
   4   8   2      186.36      110.33     46.03 o 
   5   8   2    11643.75    11170.16    239.54 o 
   6   8   2      106.11       93.06     67.10 o 
   7   8   2     3021.61     3345.58    159.42 o 
   8   8   2      185.40      220.15     67.98 o 
   9   8   2     3238.75     3529.62    202.72 o 
   1   9   2       27.12       50.32     41.05 o 
   2   9   2       75.57      120.55     46.26 o 
   3   9   2     2149.17     2209.95    104.83 o 
   4   9   2       27.49      116.24     38.75 o 
   5   9   2      130.28      101.03     39.86 o 
   6   9   2      271.41      175.40     51.13 o 
   7   9   2      424.70      531.99     81.34 o 
   8   9   2       89.79      162.74     84.74 o 
   9   9   2      692.42      823.13    130.53 o 
   0  10   2       99.19       85.85     55.43 o 
   1  10   2       11.70       23.93     50.47 o 
   2  10   2       65.56       85.05     61.39 o 
   3  10   2     2043.44     2126.94    116.66 o 
   4  10   2        8.38       68.37     68.37 o 
   5  10   2      771.46      593.49     62.78 o 
   6  10   2       13.78        5.55     74.99 o 
   7  10   2      695.52      827.77    100.27 o 
   8  10   2       14.66       51.14     85.70 o 
   1  11   2     1344.86     1324.36     90.35 o 
   2  11   2        4.19        8.77     57.64 o 
   3  11   2      249.44      293.21     68.88 o 
   4  11   2       67.99       80.45     51.48 o 
   5  11   2      730.53      876.86     94.13 o 
   6  11   2       11.41       42.38     65.25 o 
   7  11   2      346.36      349.41    102.37 o 
   8  11   2        6.20       80.49     75.73 o 
   0  12   2      100.80      173.17     67.87 o 
   1  12   2     5250.05     5981.27    189.41 o 
   2  12   2      416.69      406.94     78.82 o 
   3  12   2      220.94       90.51     73.89 o 
   4  12   2       25.42       70.01     73.14 o 
   5  12   2      869.80     1022.16    106.79 o 
   6  12   2        6.10       44.43     59.89 o 
   7  12   2     1681.77      991.46    109.73 o 
   1  13   2      189.09      166.40     71.32 o 
   2  13   2        2.85       71.51     67.95 o 
   3  13   2     1827.27     1670.86    139.03 o 
   4  13   2       23.32       22.81     81.63 o 
   5  13   2     1693.56     2121.57    140.51 o 
   6  13   2       21.75        6.68     64.93 o 
   0  14   2       14.78        5.23     68.51 o 
   1  14   2      284.41      265.74     65.86 o 
   2  14   2        0.45       69.98     57.56 o 
   3  14   2       20.93        0.00     74.64 o 
   4  14   2       17.33       76.02     76.02 o 
   5  14   2       22.64       67.45     74.82 o 
   1  15   2      160.12      242.27     74.17 o 
   2  15   2        2.48        0.00     69.39 o 
   3  15   2      434.60      410.20     87.11 o 
   1   1   3     1734.45     2416.93     48.41 o 
   2   1   3     6705.33     4346.33     71.72 o 
   3   1   3      614.79      585.18     35.51 o 
   4   1   3     8130.19     7915.98    123.61 o 
   5   1   3     3590.04     4325.20    112.11 o 
   6   1   3     1772.12     1911.16     93.04 o 
   7   1   3        6.53       85.13     44.77 o 
   8   1   3      795.80      607.52     71.74 o 
   9   1   3      306.43      376.17     82.53 o 
  10   1   3     1372.28     1640.40    141.16 o 
  11   1   3     1037.80     1113.78    137.41 o 
   0   2   3    46145.53    36830.25    869.95 o 
   1   2   3    69582.49    67084.45   1200.01 o 
   2   2   3     5033.50     5156.24     91.90 o 
   3   2   3     1440.36     1875.11     65.82 o 
   4   2   3     1381.30     1332.73     61.42 o 
   5   2   3     2238.35     2349.58     82.67 o 
   6   2   3    14178.13    13743.83    200.24 o 
   7   2   3     8255.68     9104.50    208.31 o 
   8   2   3     4265.71     4497.72    171.61 o 
   9   2   3     1365.45     1729.24    125.80 o 
  10   2   3     2251.63     2526.59    176.15 o 
  11   2   3        5.26      114.12    114.12 o 
   1   3   3      421.24      440.75     34.59 o 
   2   3   3    18460.74    19543.33    192.21 o 
   3   3   3    34270.52    35744.93    279.56 o 
   4   3   3    26861.56    27197.00    275.00 o 
   5   3   3     1969.47     2025.31     91.41 o 
   6   3   3     1884.67     1771.94    100.42 o 
   7   3   3      824.19      793.81     78.11 o 
   8   3   3     1166.56      951.05     91.01 o 
   9   3   3      392.92      423.05     73.23 o 
  10   3   3     2118.20     2197.48    150.98 o 
  11   3   3     1478.72     1443.78    144.31 o 
   0   4   3     6122.72     6515.34    118.16 o 
   1   4   3      430.78      474.73     40.40 o 
   2   4   3     1027.30     1018.06     56.19 o 
   3   4   3     1423.88     1396.05     68.91 o 
   4   4   3      382.07      203.52     40.41 o 
   5   4   3      115.05      126.10     43.46 o 
   6   4   3       11.95      143.13     45.77 o 
   7   4   3       14.54       62.28     54.03 o 
   8   4   3      745.61      510.37     83.76 o 
   9   4   3      346.18      453.61     94.98 o 
  10   4   3       64.72       38.46     96.14 o 
  11   4   3       13.10       86.53     86.53 o 
   1   5   3      683.64      745.07     49.18 o 
   2   5   3     1252.41      874.18     57.85 o 
   3   5   3     5655.91     5385.56    128.75 o 
   4   5   3     1654.24     1424.98     75.34 o 
   5   5   3     5648.54     4860.86    140.56 o 
   6   5   3      619.80      593.04     65.97 o 
   7   5   3      729.02      681.84     86.45 o 
   8   5   3     1628.08     1573.28    121.45 o 
   9   5   3       13.45      198.65     74.90 o 
  10   5   3     1070.23     1160.90    140.14 o 
   0   6   3     2402.96     2335.72     84.99 o 
   1   6   3     5863.97     5690.24    127.51 o 
   2   6   3     2604.13     2401.85     89.32 o 
   3   6   3     2272.44     2182.42     91.02 o 
   4   6   3      994.22      895.54     67.41 o 
   5   6   3      707.11      759.18     70.81 o 
   6   6   3     4407.58     3851.25    148.82 o 
   7   6   3     1553.26     1570.80    118.47 o 
   8   6   3     3583.92     3406.78    176.89 o 
   9   6   3     1012.65      801.96    134.33 o 
  10   6   3      363.77      307.98    117.33 o 
   1   7   3       47.94       42.93     40.16 o 
   2   7   3     1985.78     1965.54     88.33 o 
   3   7   3     5550.37     5362.46    143.67 o 
   4   7   3     2320.69     2525.47    107.97 o 
   5   7   3     2415.11     2401.75    114.01 o 
   6   7   3      144.94      229.67     67.46 o 
   7   7   3     1065.38     1155.52    107.15 o 
   8   7   3      305.24      175.53     78.53 o 
   9   7   3        3.42        7.10     93.84 o 
  10   7   3     2270.02     1934.69    177.96 o 
   0   8   3       17.60       60.53     38.46 o 
   1   8   3     2604.19     2667.12    105.61 o 
   2   8   3       10.18       95.61     40.88 o 
   3   8   3      238.73      258.78     56.11 o 
   4   8   3        7.33       42.92     46.27 o 
   5   8   3        4.21      102.52     58.48 o 
   6   8   3      246.32      311.08     66.05 o 
   7   8   3        8.07       41.10     47.71 o 
   8   8   3       96.92       33.98     79.25 o 
   9   8   3        0.41      198.40     94.22 o 
   1   9   3      149.27      132.55     37.40 o 
   2   9   3     3140.99     3091.41    118.30 o 
   3   9   3     1575.66     1575.56     93.56 o 
   4   9   3      524.49      492.10     68.13 o 
   5   9   3     2170.08     1790.63     60.41 o 
   6   9   3     1636.25     1482.25    119.56 o 
   7   9   3      128.17       43.14     81.96 o 
   8   9   3        2.00       13.93     85.07 o 
   9   9   3      296.66      232.48    100.06 o 
   0  10   3     4225.14     3537.22     48.13 o 
   1  10   3     2829.97     3202.16    128.26 o 
   2  10   3     6458.22     6635.28    182.06 o 
   3  10   3      706.07      883.54     87.52 o 
   4  10   3     1504.58     1314.17    106.04 o 
   5  10   3      487.07      406.30     63.98 o 
   6  10   3     1538.85     1740.38    133.29 o 
   7  10   3     2279.57     2582.50    159.84 o 
   8  10   3     1948.65     2309.70    152.91 o 
   1  11   3      175.69      151.00     63.28 o 
   2  11   3      703.55      726.40     83.89 o 
   3  11   3      914.39     1024.96     90.79 o 
   4  11   3      763.77     1009.74     98.69 o 
   5  11   3     1006.14     1246.95    102.02 o 
   6  11   3      346.52      476.13     87.42 o 
   7  11   3      179.88      172.15     96.46 o 
   8  11   3        2.53      144.19     83.45 o 
   0  12   3     1367.67     1388.08    103.06 o 
   1  12   3        6.58       32.93     59.77 o 
   2  12   3      215.61      328.94     78.14 o 
   3  12   3      547.78      444.57     75.01 o 
   4  12   3        9.94       74.79     74.79 o 
   5  12   3       26.87       57.71     65.86 o 
   6  12   3        3.64      124.87     70.35 o 
   7  12   3        1.06       81.09     77.30 o 
   1  13   3      261.37      301.12     69.53 o 
   2  13   3      101.08      290.48     63.26 o 
   3  13   3      331.40      514.11     82.36 o 
   4  13   3      197.95      257.47     87.80 o 
   5  13   3        7.07       47.79     79.45 o 
   6  13   3      656.11      750.57    111.06 o 
   0  14   3       96.37      252.65     76.54 o 
   1  14   3     1389.48     1117.26     94.56 o 
   2  14   3      306.18      370.13     72.69 o 
   3  14   3      259.12      204.78     80.56 o 
   4  14   3       77.53       81.27     76.78 o 
   5  14   3      406.09      394.58     97.25 o 
   1  15   3      463.87      596.46     89.90 o 
   2  15   3       70.80      148.94     79.18 o 
   3  15   3      572.87      814.43     84.05 o 
   0   0   4   180248.08   193262.06   1979.28 o 
   1   0   4      225.22      277.93     23.29 o 
   2   0   4     5488.96     6749.02     90.65 o 
   3   0   4     3741.72     3963.37     79.96 o 
   4   0   4     5765.03     6817.25    120.94 o 
   5   0   4       46.31       68.72     29.46 o 
   6   0   4    48272.52    48000.49    403.98 o 
   7   0   4      188.93      183.92     59.66 o 
   8   0   4    25833.72    25110.93    376.64 o 
   9   0   4      276.47      376.25     77.39 o 
  10   0   4      312.89      302.65     93.49 o 
  11   0   4      167.85       58.20    112.42 o 
   1   1   4      113.28       84.78     15.22 o 
   2   1   4     6521.53     8047.03    102.14 o 
   3   1   4      827.74      868.03     41.87 o 
   4   1   4    40086.95    40892.49    279.53 o 
   5   1   4        3.71       49.38     31.01 o 
   6   1   4     2561.13     2940.59    106.77 o 
   7   1   4       13.69       81.51     57.12 o 
   8   1   4      192.28      213.39     71.87 o 
   9   1   4        2.99       12.46     49.06 o 
  10   1   4     3259.13     3665.21    196.00 o 
  11   1   4      147.16      278.22    106.26 o 
   0   2   4    82123.48    79629.82   1290.85 o 
   1   2   4       21.25        7.43     26.02 o 
   2   2   4    13208.63    14137.26     22.25 o 
   3   2   4       76.17      118.05     29.51 o 
   4   2   4      178.03       44.75     34.03 o 
   5   2   4      896.44      890.60     56.72 o 
   6   2   4       27.69       77.38     37.61 o 
   7   2   4        0.02       20.66     56.78 o 
   8   2   4     1242.96     1252.99    103.01 o 
   9   2   4       32.53       36.94     81.58 o 
  10   2   4        3.85        7.32     99.25 o 
  11   2   4      208.56      283.29    108.08 o 
   1   3   4     2177.85     2434.42     67.92 o 
   2   3   4    17468.50    18963.73    191.84 o 
   3   3   4      621.01      939.16     54.82 o 
   4   3   4    28520.03    28594.33    195.91 o 
   5   3   4      737.82      671.35     64.30 o 
   6   3   4      299.37      270.12     59.43 o 
   7   3   4       13.05       35.48     52.25 o 
   8   3   4     1219.38     1257.00     92.11 o 
   9   3   4       22.36       52.61     43.84 o 
  10   3   4     2595.22     2673.00    162.38 o 
  11   3   4       30.34       52.49    107.45 o 
   0   4   4    34802.96    35739.12    267.33 o 
   1   4   4       43.89      133.03     29.64 o 
   2   4   4     2467.71     2872.97     83.78 o 
   3   4   4      369.97      415.82     44.68 o 
   4   4   4       68.92        8.59     37.20 o 
   5   4   4       52.90       84.79     38.08 o 
   6   4   4     8086.84     5771.27    162.47 o 
   7   4   4        5.02        9.65     66.83 o 
   8   4   4     4970.03     4949.38    184.76 o 
   9   4   4       21.26       45.34     82.99 o 
  10   4   4     2200.73     2294.23    156.41 o 
  11   4   4       80.88       51.40     96.50 o 
   1   5   4     2043.60     2051.78     74.22 o 
   2   5   4     6348.03     6775.16    133.24 o 
   3   5   4      454.73      328.19     51.30 o 
   4   5   4     2424.63     1518.02     72.36 o 
   5   5   4       12.79       50.45     43.34 o 
   6   5   4     1485.84     1577.15     96.48 o 
   7   5   4        8.54       49.93     66.32 o 
   8   5   4       60.84      159.46     75.90 o 
   9   5   4       57.71       41.64     99.77 o 
  10   5   4     2021.05     1966.09    176.86 o 
   0   6   4     1718.48     1947.34     81.52 o 
   1   6   4      410.01      505.55     51.77 o 
   2   6   4      504.65      514.43     51.79 o 
   3   6   4       63.67       15.07     39.06 o 
   4   6   4      244.11      257.81     38.60 o 
   5   6   4      364.63      370.20     62.40 o 
   6   6   4        4.17       13.67     58.97 o 
   7   6   4       13.39        0.00     68.18 o 
   8   6   4      249.00      215.23     89.30 o 
   9   6   4      285.34      142.08     94.45 o 
  10   6   4       12.90       64.47    102.21 o 
   1   7   4      648.20      525.09     54.91 o 
   2   7   4     7297.70     7109.31    159.22 o 
   3   7   4     1659.42     1222.73     70.38 o 
   4   7   4     5291.13     5296.00    150.50 o 
   5   7   4      442.03      510.32     68.54 o 
   6   7   4      302.43      296.88     69.77 o 
   7   7   4      178.45      232.62     71.92 o 
   8   7   4     1393.30     1159.81    120.66 o 
   9   7   4        8.25       22.25     85.15 o 
  10   7   4     1276.10     1758.22    153.78 o 
   0   8   4    16174.77    17384.45    256.21 o 
   1   8   4     1244.86     1353.35     78.08 o 
   2   8   4     9760.42     8570.45    181.76 o 
   3   8   4       46.74       82.22     45.39 o 
   4   8   4      252.05      320.44     53.40 o 
   5   8   4       73.62      183.15     53.31 o 
   6   8   4     2103.81     2020.81    121.60 o 
   7   8   4      349.45      408.48     87.48 o 
   8   8   4     6312.90     6383.88    242.50 o 
   9   8   4       62.11       29.84     81.30 o 
   1   9   4      101.03       32.56     46.22 o 
   2   9   4     5979.77     5218.08    154.26 o 
   3   9   4      637.86      584.17     73.02 o 
   4   9   4     6112.24     5328.27    171.52 o 
   5   9   4       25.76       62.59     61.24 o 
   6   9   4     4063.32     2636.88    143.00 o 
   7   9   4      214.12      232.04     84.90 o 
   8   9   4        0.63       68.95     86.89 o 
   9   9   4        5.75       68.09     81.71 o 
   0  10   4       67.02       57.82     62.82 o 
   1  10   4       80.58       12.09     53.46 o 
   2  10   4       19.74       64.91     59.87 o 
   3  10   4       16.14       21.57     49.50 o 
   4  10   4        3.20       58.73     58.73 o 
   5  10   4       17.44       51.46     61.36 o 
   6  10   4      354.85      176.73     59.37 o 
   7  10   4        0.17       13.04     84.40 o 
   8  10   4       16.18      140.02     86.21 o 
   1  11   4       86.01       26.10     57.80 o 
   2  11   4     2120.96     2322.78    120.27 o 
   3  11   4        4.11       37.27     63.36 o 
   4  11   4     1672.40     1761.01    111.00 o 
   5  11   4       11.16        5.78     61.67 o 
   6  11   4     1626.10     1834.37    139.69 o 
   7  11   4        4.60       32.90     78.31 o 
   8  11   4      165.16      347.51     77.73 o 
   0  12   4     1772.91     2115.14    120.73 o 
   1  12   4       46.90      149.96     61.08 o 
   2  12   4     5457.28     5582.43    185.64 o 
   3  12   4       58.93       55.00     65.87 o 
   4  12   4      452.54      488.09     86.24 o 
   5  12   4       11.08       86.10     71.85 o 
   6  12   4     1596.79     1019.94    107.36 o 
   7  12   4        4.11       86.45     90.18 o 
   1  13   4        0.07       68.91     68.91 o 
   2  13   4     2052.69     1931.83    124.18 o 
   3  13   4        0.25       20.97     59.99 o 
   4  13   4     2286.04     2094.61    125.49 o 
   5  13   4       18.36      124.33     70.13 o 
   6  13   4      240.48      182.70     79.90 o 
   0  14   4       75.50       72.36     72.36 o 
   1  14   4        0.21       42.36     39.58 o 
   2  14   4      228.88       80.26     80.26 o 
   3  14   4        0.12       76.90     63.63 o 
   4  14   4       48.38       11.63     60.87 o 
   5  14   4        3.01       18.17     71.58 o 
   1  15   4        2.83       54.41     68.54 o 
   2  15   4      137.87       87.64     72.09 o 
   3  15   4        8.29       61.88     78.90 o 
   1   1   5      559.18      279.85     33.06 o 
   2   1   5     3245.95     3350.12     69.86 o 
   3   1   5     4282.05     4793.46     89.96 o 
   4   1   5     2579.32     2317.05     73.88 o 
   5   1   5     8630.38     7154.87    136.98 o 
   6   1   5     1617.32     1593.56     82.76 o 
   7   1   5       74.14       37.39     48.79 o 
   8   1   5       96.55       85.67     63.75 o 
   9   1   5       72.34       46.80     41.67 o 
  10   1   5      862.88     1148.73    122.61 o 
  11   1   5     2516.62     2526.03    176.48 o 
   0   2   5    36358.82    37317.27    918.92 o 
   1   2   5    90585.17    84673.62   1408.62 o 
   2   2   5    21638.88    22775.87    189.66 o 
   3   2   5     3812.94     4737.46     96.13 o 
   4   2   5     1519.64     1606.70     62.89 o 
   5   2   5     1192.39     1014.79     57.88 o 
   6   2   5     4716.90     4375.53    121.53 o 
   7   2   5    15417.38    14394.79    238.52 o 
   8   2   5     1838.74     2112.41    107.93 o 
   9   2   5     1848.19     2085.57    130.35 o 
  10   2   5      590.57      671.87    102.97 o 
  11   2   5      109.21      122.13     94.47 o 
   1   3   5      269.62      241.02     32.43 o 
   2   3   5     4185.77     4320.36     95.63 o 
   3   3   5    39580.11    35053.34    278.67 o 
   4   3   5    13112.38    14149.33    198.53 o 
   5   3   5     8326.65     8005.68    127.13 o 
   6   3   5       96.27      197.04     45.57 o 
   7   3   5     3485.00     3154.53    125.55 o 
   8   3   5     1494.03     1319.71    101.83 o 
   9   3   5      105.97      134.00     73.58 o 
  10   3   5     2191.83     1907.81    122.53 o 
  11   3   5      845.66     1045.81    125.45 o 
   0   4   5       47.04      135.97     32.45 o 
   1   4   5      163.87      139.87     31.82 o 
   2   4   5     1787.90     1905.64     70.93 o 
   3   4   5     2101.58     2330.90     84.21 o 
   4   4   5      422.69      587.64     58.83 o 
   5   4   5       21.83      122.58     38.98 o 
   6   4   5       38.15        4.26     49.75 o 
   7   4   5      494.65      599.62     75.39 o 
   8   4   5      101.78       15.50     72.56 o 
   9   4   5      188.10      209.33     68.18 o 
  10   4   5       91.11      178.32     79.32 o 
  11   4   5      222.26      248.40     88.48 o 
   1   5   5     6318.45     5034.84    113.62 o 
   2   5   5     4470.98     4445.44    113.48 o 
   3   5   5     9058.95     9770.29    172.51 o 
   4   5   5     3187.54     3547.70    117.88 o 
   5   5   5     5186.83     5581.49    155.54 o 
   6   5   5     2569.08     2545.96    119.69 o 
   7   5   5        1.82        0.00     61.32 o 
   8   5   5       41.71      145.42     77.22 o 
   9   5   5      539.31      783.37    114.38 o 
  10   5   5       56.26       96.35    105.97 o 
   0   6   5     8682.50     8761.96    164.44 o 
   1   6   5     9109.18     8592.59    158.67 o 
   2   6   5      825.29      915.40     68.24 o 
   3   6   5      960.04      935.52     68.05 o 
   4   6   5       50.65       24.25     45.03 o 
   5   6   5      333.39      373.89     68.31 o 
   6   6   5     2359.86     2175.18    118.00 o 
   7   6   5     3188.55     2323.53    125.20 o 
   8   6   5     2815.99     2523.43    150.96 o 
   9   6   5     2241.62     1769.20    151.60 o 
  10   6   5      408.05      349.20    106.63 o 
   1   7   5      270.84      235.70     48.37 o 
   2   7   5     2614.77     2811.78    104.62 o 
   3   7   5    10175.54    10186.78    197.36 o 
   4   7   5     5646.14     5940.36    163.75 o 
   5   7   5     1879.07     1980.67    110.89 o 
   6   7   5      624.62      472.87     83.78 o 
   7   7   5      677.84      988.86     85.86 o 
   8   7   5      268.56      286.36     92.73 o 
   9   7   5     1091.15     1127.49    131.50 o 
  10   7   5      920.94      649.81    143.66 o 
   0   8   5     1315.13     1575.06     84.47 o 
   1   8   5     4126.80     4719.67    137.88 o 
   2   8   5      556.20      628.22     62.16 o 
   3   8   5       34.79       32.86     41.40 o 
   4   8   5       53.08       12.00     43.35 o 
   5   8   5      355.21      445.80     74.98 o 
   6   8   5      178.40      220.08     64.98 o 
   7   8   5      665.05      541.29     99.39 o 
   8   8   5       57.23       79.18     39.23 o 
   9   8   5        0.11      125.05     85.79 o 
   1   9   5      235.09      199.22     40.10 o 
   2   9   5      448.96      449.44     65.30 o 
   3   9   5     1548.79     1693.70     98.57 o 
   4   9   5      229.75      246.86     62.86 o 
   5   9   5     2777.39     2990.14    140.54 o 
   6   9   5       80.87       43.14     55.47 o 
   7   9   5        2.09       24.44     67.73 o 
   8   9   5       41.01       54.27     85.98 o 
   9   9   5      174.39      401.71     90.82 o 
   0  10   5      995.91      984.80     79.18 o 
   1  10   5     4901.54     5280.14    163.05 o 
   2  10   5     1571.61     1602.23    110.96 o 
   3  10   5     1474.51     1299.99    101.64 o 
   4  10   5      557.92      452.30     80.20 o 
   5  10   5      298.89      195.04     58.24 o 
   6  10   5      996.59     1030.15    115.43 o 
   7  10   5     2182.30     2446.97    161.55 o 
   8  10   5      573.56      761.91    123.71 o 
   1  11   5      176.11      143.11     60.45 o 
   2  11   5      227.69      389.06     61.89 o 
   3  11   5     2360.14     2433.24    135.73 o 
   4  11   5      114.70      169.58     68.83 o 
   5  11   5     1196.72     1505.36    112.57 o 
   6  11   5      259.25      231.99     79.26 o 
   7  11   5      443.84      628.44     95.78 o 
   8  11   5       55.78       28.14     92.73 o 
   0  12   5        2.30       52.37     60.38 o 
   1  12   5      125.88      159.51     56.96 o 
   2  12   5      228.66      123.97     72.12 o 
   3  12   5      588.11      553.10     75.50 o 
   4  12   5        4.09       70.87     70.87 o 
   5  12   5      126.52       51.42     83.25 o 
   6  12   5        0.15        6.15     58.43 o 
   7  12   5        5.24      138.03     79.40 o 
   1  13   5       43.79       94.88     61.33 o 
   2  13   5      225.82      259.27     66.69 o 
   3  13   5      350.41      458.27     85.31 o 
   4  13   5      127.09      127.52     73.04 o 
   5  13   5        4.00        0.00     72.09 o 
   6  13   5      398.00      554.85     91.31 o 
   0  14   5      586.25      859.33     88.47 o 
   1  14   5      973.98      763.25     58.47 o 
   2  14   5      705.69      819.08     89.80 o 
   3  14   5      228.52      180.99     79.83 o 
   4  14   5        9.89       56.80     70.45 o 
   5  14   5      267.63      178.96     79.72 o 
   1  15   5      385.09      568.77     82.22 o 
   2  15   5      210.86      163.90     76.83 o 
   3  15   5      479.68      730.09     92.59 o 
   0   0   6     8848.54     9347.16    153.93 o 
   1   0   6    12063.99    16872.95    152.19 o 
   2   0   6      213.13      214.90     25.89 o 
   3   0   6      633.22      816.30     41.34 o 
   4   0   6      342.83      207.19     34.91 o 
   5   0   6    10440.94    11662.87    175.85 o 
   6   0   6      995.14     1197.87     72.38 o 
   7   0   6    14946.71    15133.77    252.29 o 
   8   0   6      678.86      886.99     88.96 o 
   9   0   6     1156.87      757.91     70.92 o 
  10   0   6      839.67      840.06    108.17 o 
  11   0   6       11.59       23.39     87.73 o 
   1   1   6     1305.54     1279.16     44.16 o 
   2   1   6       20.40       48.46     18.74 o 
   3   1   6     5766.00     6158.40    105.69 o 
   4   1   6       99.01       69.10     30.52 o 
   5   1   6     2317.48     2177.39     79.53 o 
   6   1   6     1151.65     1065.68     73.04 o 
   7   1   6      206.28      303.65     57.38 o 
   8   1   6      146.15      204.32     63.26 o 
   9   1   6     1146.60      794.79     87.94 o 
  10   1   6      327.40      424.99     93.04 o 
  11   1   6     1581.67     1844.92    147.36 o 
   0   2   6      166.48      163.45     35.29 o 
   1   2   6     9973.52    10936.12    129.13 o 
   2   2   6       70.67       58.36     25.66 o 
   3   2   6      615.28      600.32     41.47 o 
   4   2   6       51.12      107.49     26.30 o 
   5   2   6     1165.06     1326.04     67.34 o 
   6   2   6      139.64      275.16     45.57 o 
   7   2   6       90.16      208.93     57.36 o 
   8   2   6      551.93      488.06     70.74 o 
   9   2   6       16.15      119.88     62.68 o 
  10   2   6       20.29       60.17     74.26 o 
  11   2   6      342.67      415.89    117.10 o 
   1   3   6     3771.06     4380.37     92.39 o 
   2   3   6     1931.92     1918.34     67.63 o 
   3   3   6     4991.19     3790.32    102.70 o 
   4   3   6     1422.49     1356.72     69.00 o 
   5   3   6     4733.00     4212.35    117.69 o 
   6   3   6      281.55      205.69     46.70 o 
   7   3   6       17.89       85.04     46.60 o 
   8   3   6       39.68       39.05     63.91 o 
   9   3   6      185.12      282.05     73.43 o 
  10   3   6        0.53       17.41     73.83 o 
  11   3   6     3173.47     2588.10    155.23 o 
   0   4   6     2505.39     2701.88     81.29 o 
   1   4   6    31539.21    35313.99    269.76 o 
   2   4   6        2.91       13.41     31.77 o 
   3   4   6       55.54      126.14     35.54 o 
   4   4   6       31.58       20.70     40.71 o 
   5   4   6      804.00      865.35     71.88 o 
   6   4   6     1056.17     1200.53     83.52 o 
   7   4   6    13492.65    13279.65    262.68 o 
   8   4   6      172.46      168.14     75.90 o 
   9   4   6     5550.19     4688.64    183.77 o 
  10   4   6        6.53       23.38     79.74 o 
   1   5   6     4382.25     4784.79    112.96 o 
   2   5   6      263.53      311.65     42.82 o 
   3   5   6    26925.51    28590.13    289.05 o 
   4   5   6      404.62      352.60     42.85 o 
   5   5   6     5330.66     6129.66    164.35 o 
   6   5   6      176.29      108.14     42.26 o 
   7   5   6      957.47     1106.32     99.72 o 
   8   5   6        8.38       33.99     66.54 o 
   9   5   6     4487.79     4702.04    207.22 o 
  10   5   6      150.93      212.90     90.75 o 
   0   6   6      435.69      440.90     46.11 o 
   1   6   6     1905.73     2433.28     90.25 o 
   2   6   6       30.18       39.82     41.88 o 
   3   6   6        3.42       18.57     39.20 o 
   4   6   6      424.66      465.97     59.02 o 
   5   6   6      693.30      709.42     73.34 o 
   6   6   6        0.10       22.98     66.07 o 
   7   6   6       18.77       90.56     72.30 o 
   8   6   6      201.75      303.14     63.43 o 
   9   6   6        1.12       20.56     54.35 o 
  10   6   6       19.57      100.69    100.69 o 
   1   7   6     7982.10     5900.97    141.96 o 
   2   7   6      190.39      174.70     48.19 o 
   3   7   6     5022.25     4958.30    140.51 o 
   4   7   6      530.34      709.91     68.13 o 
   5   7   6     8751.90     9446.93    220.08 o 
   6   7   6      182.32      346.75     68.79 o 
   7   7   6      311.75      211.77     78.06 o 
   8   7   6       37.53      114.05     74.57 o 
   9   7   6     1224.08     1491.22    136.23 o 
  10   7   6       59.32       38.26    102.02 o 
   0   8   6      419.55      383.20     57.39 o 
   1   8   6    10448.47     9491.87    189.72 o 
   2   8   6        3.28       10.46     43.10 o 
   3   8   6     4584.62     4573.59    145.27 o 
   4   8   6      639.97      630.80     72.10 o 
   5   8   6     7989.22     8659.26    220.06 o 
   6   8   6      358.45      206.07     81.46 o 
   7   8   6     2994.94     3365.75    159.53 o 
   8   8   6      672.58      746.90    107.31 o 
   9   8   6     2904.81     3203.26    176.73 o 
   1   9   6       65.96       21.86     48.21 o 
   2   9   6      749.14      854.68     70.22 o 
   3   9   6     1679.11     1697.29    100.34 o 
   4   9   6      750.45      823.57     84.97 o 
   5   9   6      120.59      165.41     61.37 o 
   6   9   6      118.82       32.67     51.72 o 
   7   9   6      248.37      243.11     86.33 o 
   8   9   6       14.07        0.00     40.19 o 
   9   9   6     1049.98     1046.56    134.32 o 
   0  10   6       16.08       49.22     41.45 o 
   1  10   6      202.96      196.53     59.65 o 
   2  10   6       81.60      102.97     63.03 o 
   3  10   6      936.69      990.60     72.33 o 
   4  10   6      174.73      201.84     66.43 o 
   5  10   6      834.34      600.13     68.30 o 
   6  10   6      251.88      513.05     80.00 o 
   7  10   6      468.70      558.99     96.06 o 
   8  10   6        5.83       68.36     76.31 o 
   1  11   6      897.58      889.11     82.05 o 
   2  11   6       41.87       31.05     59.68 o 
   3  11   6      141.55      201.16     56.42 o 
   4  11   6        7.18       85.13     59.66 o 
   5  11   6      601.69      707.34     92.04 o 
   6  11   6        5.24       53.51     67.52 o 
   7  11   6      220.23      392.54     89.22 o 
   8  11   6        8.05       96.48     79.57 o 
   0  12   6      203.00      243.89     59.15 o 
   1  12   6     1968.79     1940.17    117.73 o 
   2  12   6        2.16       38.44     59.13 o 
   3  12   6       10.17       39.82     58.84 o 
   4  12   6       32.52       31.81     64.81 o 
   5  12   6     1217.56     1176.67    118.02 o 
   6  12   6        5.10       61.27     62.48 o 
   7  12   6     1282.55     1535.46    123.61 o 
   1  13   6       95.92       85.36     61.30 o 
   2  13   6       77.53       20.50     67.75 o 
   3  13   6     1016.78     1137.18    106.13 o 
   4  13   6        2.75       77.36     77.36 o 
   5  13   6      997.26     1094.26    108.40 o 
   6  13   6       29.13       86.43     51.18 o 
   0  14   6        2.39       21.16     71.82 o 
   1  14   6       12.03       10.36     64.89 o 
   2  14   6       26.66       47.63     58.99 o 
   3  14   6        6.11        5.41     65.89 o 
   4  14   6        9.35       62.49     65.18 o 
   1  15   6      284.65      161.76     83.68 o 
   2  15   6        6.41       54.07     59.12 o 
   1   1   7      338.44      461.74     33.84 o 
   2   1   7       81.21      119.91     25.14 o 
   3   1   7     2734.46     2901.76     77.98 o 
   4   1   7     3677.90     3883.31     96.79 o 
   5   1   7     4151.97     4443.45    115.75 o 
   6   1   7      135.07      169.97     49.14 o 
   7   1   7      151.93      122.81     54.65 o 
   8   1   7      838.64      755.24     88.21 o 
   9   1   7      569.51      539.93     88.84 o 
  10   1   7     1565.00     1486.53    127.97 o 
  11   1   7      624.91      524.78    110.34 o 
   0   2   7    25341.96    28110.22    211.40 o 
   1   2   7     9410.85     9774.91    126.37 o 
   2   2   7     1061.72     1052.88     47.31 o 
   3   2   7     1403.97     1393.24     58.58 o 
   4   2   7     4159.13     4378.85     77.84 o 
   5   2   7     1817.67     1831.11     76.61 o 
   6   2   7     7153.56     6548.38    152.38 o 
   7   2   7     6677.93     6786.88    176.68 o 
   8   2   7     2257.53     2399.63    117.87 o 
   9   2   7     1003.01      795.14     87.21 o 
  10   2   7     1266.14     1271.51    119.08 o 
  11   2   7       30.40        0.00     89.32 o 
   1   3   7     3026.47     3528.77     82.89 o 
   2   3   7     4117.54     4633.09    100.71 o 
   3   3   7     7564.36     8098.23    140.90 o 
   4   3   7     8637.98     9138.28    159.88 o 
   5   3   7     1473.46     1403.00     78.57 o 
   6   3   7      671.30      635.69     67.44 o 
   7   3   7      236.71      208.79     59.57 o 
   8   3   7     1601.61     1632.28    113.39 o 
   9   3   7      355.48      185.63     88.13 o 
  10   3   7     1686.12     1695.95    138.14 o 
  11   3   7     1070.67     1126.01    113.96 o 
   0   4   7     8988.19    10357.99    151.98 o 
   1   4   7      868.14      891.92     56.96 o 
   2   4   7     1142.09     1299.61     64.40 o 
   3   4   7     1572.54     1549.28     75.71 o 
   4   4   7     1141.75      588.74     36.70 o 
   5   4   7     1109.40     1401.85     82.38 o 
   6   4   7     2888.15     2788.12    118.45 o 
   7   4   7       35.44       76.95     59.64 o 
   8   4   7       91.84       91.91     63.59 o 
   9   4   7       88.49      182.56     79.56 o 
  10   4   7        5.76       35.75     72.10 o 
   1   5   7     2836.16     3235.99     95.25 o 
   2   5   7    11658.56    13267.04    194.03 o 
   3   5   7     8119.78     9830.38    178.02 o 
   4   5   7     8743.69    10221.58    194.45 o 
   5   5   7     1459.37     1967.98    104.35 o 
   6   5   7     2175.19     2145.38     65.04 o 
   7   5   7      251.51      293.98     70.69 o 
   8   5   7      720.51      618.69     86.01 o 
   9   5   7      161.44       72.94     49.30 o 
  10   5   7      999.56     1231.09    116.58 o 
   0   6   7    13100.35    13722.40    204.11 o 
   1   6   7     6638.59     6743.23    145.23 o 
   2   6   7     8672.54     9339.54    173.79 o 
   3   6   7        2.75       15.75     46.57 o 
   4   6   7     1429.40      985.53     44.29 o 
   5   6   7      624.33      851.27     81.41 o 
   6   6   7     4609.84     4677.19    171.59 o 
   7   6   7     3985.58     4225.92    172.72 o 
   8   6   7     3604.92     3561.03    136.89 o 
   9   6   7     1837.03     2007.46    146.73 o 
  10   6   7      900.72      785.79    115.37 o 
   1   7   7      425.34      325.94     30.83 o 
   2   7   7     8372.58     8306.36    174.75 o 
   3   7   7     4634.71     4815.26    141.78 o 
   4   7   7     3550.15     3669.21    130.87 o 
   5   7   7     2563.93     2647.45    123.53 o 
   6   7   7     1207.04     1073.47    103.88 o 
   7   7   7      170.83      196.36     60.91 o 
   8   7   7        7.01       25.18     79.86 o 
   9   7   7      194.68      347.79     90.85 o 
  10   7   7     1535.18     1543.38    156.66 o 
   0   8   7     1798.65     1753.00     92.33 o 
   1   8   7      385.09      435.86     60.21 o 
   2   8   7        0.40        7.17     44.30 o 
   3   8   7       50.74       75.58     49.94 o 
   4   8   7       86.81       74.80     66.11 o 
   5   8   7      324.50      333.63     81.71 o 
   6   8   7       22.15       99.22     63.84 o 
   7   8   7      994.78     1072.66    111.84 o 
   8   8   7       85.82      104.35     83.90 o 
   9   8   7       72.20       85.98    101.93 o 
   1   9   7      134.22       70.30     41.54 o 
   2   9   7     1715.74     1645.28    101.84 o 
   3   9   7       51.92       77.72     53.95 o 
   4   9   7      837.99      760.50     77.68 o 
   5   9   7       56.90       44.57     70.52 o 
   6   9   7     3291.15     2869.09    159.74 o 
   7   9   7      305.72      182.62     78.65 o 
   8   9   7       79.70       53.89     90.05 o 
   9   9   7        2.39       79.25     80.58 o 
   0  10   7     3169.08     3368.40    133.33 o 
   1  10   7      799.61      526.60     59.27 o 
   2  10   7     9554.51     8840.32    216.89 o 
   3  10   7       67.49       13.16     55.78 o 
   4  10   7      168.54      166.11     74.46 o 
   5  10   7      571.49      449.56     60.18 o 
   6  10   7     1748.31     1824.67    138.39 o 
   7  10   7      497.76      244.51     74.47 o 
   8  10   7     1677.37     1801.43    143.43 o 
   1  11   7      628.13      632.18     80.24 o 
   2  11   7       24.07       18.16     58.73 o 
   3  11   7     1150.58     1334.97    110.99 o 
   4  11   7     1464.80     1393.81    106.22 o 
   5  11   7      153.56      202.00     78.17 o 
   6  11   7      489.92      432.90     76.88 o 
   7  11   7       54.02       25.75     82.26 o 
   0  12   7       36.66       28.95     59.72 o 
   1  12   7        3.30       33.00     56.59 o 
   2  12   7      642.49      668.27     85.66 o 
   3  12   7       21.42       40.10     58.37 o 
   4  12   7       98.19       10.70     67.20 o 
   5  12   7       59.30       71.25     71.25 o 
   6  12   7       64.55       42.48     74.79 o 
   7  12   7       29.66        6.49     70.17 o 
   1  13   7       26.28       10.20     64.06 o 
   2  13   7      651.67      447.57     72.15 o 
   3  13   7       90.50      147.37     70.58 o 
   4  13   7      206.05      220.90     77.59 o 
   5  13   7      274.91      174.82     63.92 o 
   6  13   7      546.53      478.26     68.80 o 
   0  14   7     1443.29     1273.64    112.10 o 
   1  14   7      375.01      277.41     55.49 o 
   2  14   7      641.23      630.27     93.56 o 
   3  14   7      418.38      315.60     85.82 o 
   4  14   7       65.24       71.68     71.68 o 
   1  15   7       73.03      171.49     67.39 o 
   2  15   7      332.71      426.13     72.69 o 
   0   0   8   393244.72   338372.63   3436.47 o 
   1   0   8      606.47      750.37     43.28 o 
   2   0   8     1180.03     1268.89     51.15 o 
   3   0   8      235.87      283.97     37.75 o 
   4   0   8      273.74      173.15     37.39 o 
   5   0   8     2998.87     2964.10     94.94 o 
   6   0   8    14998.30    14097.80    220.17 o 
   7   0   8      745.54      750.09     73.19 o 
   8   0   8    14037.34    14276.12    267.67 o 
   9   0   8      676.55      487.38     67.33 o 
  10   0   8      813.40      816.32    106.37 o 
  11   0   8        2.87      115.14     84.31 o 
   1   1   8     2899.11     3242.75     77.42 o 
   2   1   8     8008.55     6482.70    108.66 o 
   3   1   8       69.03       56.55     29.79 o 
   4   1   8    11668.96    12146.19    171.67 o 
   5   1   8     1354.83     1372.91     71.89 o 
   6   1   8      399.38      492.92     54.51 o 
   7   1   8       12.49       81.50     50.19 o 
   8   1   8     1556.15     1454.80     99.53 o 
   9   1   8      302.40      175.72     42.12 o 
  10   1   8     1129.01     1260.65    119.94 o 
  11   1   8       94.85        6.63     98.17 o 
   0   2   8    56372.12    58394.95   1322.33 o 
   1   2   8        1.75        8.57     22.41 o 
   2   2   8    10357.54    11764.08    150.04 o 
   3   2   8      113.92      151.34     27.52 o 
   4   2   8     5657.17     3711.02     97.95 o 
   5   2   8     1130.72     1182.76     71.59 o 
   6   2   8      723.20      630.58     64.65 o 
   7   2   8      230.19      354.27     66.96 o 
   8   2   8     2648.54     2864.12    136.36 o 
   9   2   8       10.06      113.49     62.85 o 
  10   2   8       22.58       11.21     73.20 o 
  11   2   8        0.29       79.02     79.02 o 
   1   3   8     7653.54     8093.43    128.01 o 
   2   3   8     3990.21     3818.05     93.44 o 
   3   3   8      679.01      564.38     48.32 o 
   4   3   8    36425.66    37432.96    312.54 o 
   5   3   8      609.67      595.19     59.76 o 
   6   3   8     3387.96     3387.70    120.52 o 
   7   3   8       84.61       47.50     55.92 o 
   8   3   8       75.78      158.87     66.41 o 
   9   3   8        5.04       65.68     73.33 o 
  10   3   8     2206.88     2340.12    151.97 o 
  11   3   8      112.51      160.81     85.06 o 
   0   4   8    33918.06    35933.50    279.43 o 
   1   4   8      942.94      826.69     50.53 o 
   2   4   8    15354.90    16038.62    200.84 o 
   3   4   8      593.23      793.77     59.04 o 
   4   4   8     1842.18     1368.60     40.12 o 
   5   4   8      742.06      980.62     74.15 o 
   6   4   8     9422.29     9716.87    206.89 o 
   7   4   8      349.47      235.28     64.62 o 
   8   4   8     4788.69     5300.33    181.44 o 
   9   4   8      593.91      636.79     82.01 o 
  10   4   8     1035.88      841.92     56.96 o 
   1   5   8        2.36       37.37     33.98 o 
   2   5   8    11389.48    12122.39    189.47 o 
   3   5   8     5321.46     5679.46    140.74 o 
   4   5   8    17397.52    17256.82    254.17 o 
   5   5   8       31.39       31.65     50.29 o 
   6   5   8     3776.52     4516.05    152.41 o 
   7   5   8        8.57        4.76     60.36 o 
   8   5   8       28.06       43.53     64.30 o 
   9   5   8      126.93       83.39     81.44 o 
  10   5   8     1849.36     1481.07    137.12 o 
   0   6   8     6127.41     6554.67    144.45 o 
   1   6   8      186.91      362.21     44.52 o 
   2   6   8      852.33      893.52     67.38 o 
   3   6   8      925.65      818.82     67.83 o 
   4   6   8       86.23      148.78     54.85 o 
   5   6   8        4.22       32.62     47.90 o 
   6   6   8      706.23      547.28     80.69 o 
   7   6   8       97.30      179.90     62.78 o 
   8   6   8      406.56      361.26     89.79 o 
   9   6   8        0.01      100.62    100.62 o 
  10   6   8       28.21       27.91     83.74 o 
   1   7   8      151.33      146.60     45.11 o 
   2   7   8     2908.49     2916.76    110.06 o 
   3   7   8       30.35       10.71     49.54 o 
   4   7   8     3551.59     3881.99    144.73 o 
   5   7   8      487.53      570.78     79.47 o 
   6   7   8      219.88      214.71     70.17 o 
   7   7   8       28.40       28.33     72.95 o 
   8   7   8      585.08      620.98    104.56 o 
   9   7   8       62.30      253.55     78.76 o 
   0   8   8    11784.11    12590.32    226.73 o 
   1   8   8       57.73       86.40     51.32 o 
   2   8   8     5899.54     6610.97    166.83 o 
   3   8   8       68.63      134.51     47.90 o 
   4   8   8       18.09       21.34     50.02 o 
   5   8   8      204.75      207.20     72.01 o 
   6   8   8     1247.79     1476.26    124.97 o 
   7   8   8     1025.02      971.59    112.21 o 
   8   8   8     4333.00     3938.65    196.51 o 
   9   8   8        4.80       49.45     86.70 o 
   1   9   8      244.34      161.94     55.89 o 
   2   9   8     3369.17     3639.57    135.11 o 
   3   9   8      180.84      178.85     55.77 o 
   4   9   8     4336.01     2848.22    121.19 o 
   5   9   8        6.36        5.31     64.34 o 
   6   9   8     3066.93     3403.66    170.95 o 
   7   9   8        3.25      115.83     69.09 o 
   8   9   8       34.67       26.88     81.28 o 
   9   9   8      178.79      178.35     92.42 o 
   0  10   8     2471.37     2934.48    124.33 o 
   1  10   8       65.80      147.52     35.95 o 
   2  10   8     2894.94     3294.83    139.22 o 
   3  10   8        1.53       35.61     40.60 o 
   4  10   8      334.63      428.63     79.89 o 
   5  10   8       82.91       16.10     70.82 o 
   6  10   8      236.61      281.82     82.66 o 
   7  10   8       31.68       62.54     89.24 o 
   8  10   8       27.99       47.43     84.61 o 
   1  11   8        0.17       39.81     56.71 o 
   2  11   8      743.90      794.30     84.85 o 
   3  11   8       24.15       76.42     59.44 o 
   4  11   8      336.26      300.12     74.88 o 
   5  11   8       28.32        5.58     64.54 o 
   6  11   8      752.88     1134.93    104.76 o 
   7  11   8      140.55      185.08     77.99 o 
   0  12   8      694.45      492.00     94.25 o 
   1  12   8       34.58      185.16     57.82 o 
   2  12   8     3367.78     2554.77    126.28 o 
   3  12   8       12.84      105.87     56.15 o 
   4  12   8      282.76      282.93     80.75 o 
   5  12   8       54.14      119.66     64.56 o 
   6  12   8     1094.88     1340.74    125.75 o 
   1  13   8        5.15       53.83     53.83 o 
   2  13   8      774.35      810.44     90.36 o 
   3  13   8        0.80       42.45     60.88 o 
   4  13   8      873.76      884.28     97.39 o 
   5  13   8       10.11      122.20     71.98 o 
   0  14   8        8.41       10.84     60.12 o 
   1  14   8       10.50       10.63     64.85 o 
   2  14   8      300.81      417.83     78.08 o 
   3  14   8       18.15       65.19     67.82 o 
   4  14   8      146.51       95.71     78.98 o 
   1  15   8       14.50       32.16     62.86 o 
   2  15   8      280.02      209.16     70.05 o 
   1   1   9      634.90      554.52     49.71 o 
   2   1   9      405.42      481.54     38.48 o 
   3   1   9     4403.95     4004.13     98.39 o 
   4   1   9      411.41      437.81     49.51 o 
   5   1   9     6516.58     5768.72    137.61 o 
   6   1   9      155.76      175.14     48.25 o 
   7   1   9       23.34       53.90     55.70 o 
   8   1   9      134.30      252.80     66.49 o 
   9   1   9       58.22       40.43     63.03 o 
  10   1   9      521.57      427.75     93.50 o 
  11   1   9     3526.04     3095.57    167.42 o 
   0   2   9      479.63      472.77     45.75 o 
   1   2   9    27051.38    28964.34    231.64 o 
   2   2   9       39.36       86.49     25.51 o 
   3   2   9       59.89       36.62     31.83 o 
   4   2   9      664.83      713.38     55.46 o 
   5   2   9      142.92      149.81     40.27 o 
   6   2   9     2789.16     2449.26    109.40 o 
   7   2   9    13559.10    13976.21    256.19 o 
   8   2   9     1417.74     1436.76    111.44 o 
   9   2   9     1897.76     1548.46    120.22 o 
  10   2   9      370.53      267.40     90.72 o 
  11   2   9       42.42        6.10     84.38 o 
   1   3   9      138.53      144.64     33.57 o 
   2   3   9      590.17      562.32     46.45 o 
   3   3   9     4033.72     4067.64    106.29 o 
   4   3   9     1614.26     1613.92     80.22 o 
   5   3   9      638.27      646.94     61.20 o 
   6   3   9        3.77       38.35     46.74 o 
   7   3   9     1758.91     1644.28    103.11 o 
   8   3   9      384.06      418.50     78.62 o 
   9   3   9      828.63      817.05     96.12 o 
  10   3   9      434.54      387.12     28.28 o 
   0   4   9     1444.58     1488.50     69.45 o 
   1   4   9       74.71       69.54     38.05 o 
   2   4   9     1020.82     1054.12     60.90 o 
   3   4   9      760.50      873.25     63.97 o 
   4   4   9     1052.92      931.38     67.66 o 
   5   4   9      353.35      341.59     57.03 o 
   6   4   9       93.03      117.94     57.41 o 
   7   4   9     1095.32     1129.82     99.88 o 
   8   4   9      151.19      104.11     63.97 o 
   9   4   9        0.07       56.84     73.27 o 
  10   4   9        0.07       12.65     25.93 o 
   1   5   9     4030.78     4640.58    119.52 o 
   2   5   9     2732.64     3090.02    101.99 o 
   3   5   9    17614.25    19644.59    247.07 o 
   4   5   9     2067.63     1917.18     94.83 o 
   5   5   9     9910.56    10631.23    220.49 o 
   6   5   9     1042.21      695.54     72.41 o 
   7   5   9        8.54       67.53     60.24 o 
   8   5   9      899.25      603.22     91.70 o 
   9   5   9      168.83      195.94     80.04 o 
  10   5   9      531.24      468.40    107.72 o 
   0   6   9     4934.53     4880.52    129.20 o 
   1   6   9     9992.16    10424.81    183.74 o 
   2   6   9      188.93      249.15     45.18 o 
   3   6   9     3075.86     3566.86    121.19 o 
   4   6   9      303.79      373.43     61.56 o 
   5   6   9     2553.39     2840.70    125.11 o 
   6   6   9     3438.30     3837.33    156.47 o 
   7   6   9     4835.94     5371.63    193.38 o 
   8   6   9     2919.77     3094.77    162.09 o 
   9   6   9     3088.00     2381.26    160.88 o 
  10   6   9      217.97       33.95     96.80 o 
   1   7   9       83.37       80.00     41.31 o 
   2   7   9     1038.34     1172.95     76.93 o 
   3   7   9     7995.89     7889.59    185.50 o 
   4   7   9     2411.62     1648.84     97.19 o 
   5   7   9     3636.50     3126.07     63.76 o 
   6   7   9       98.26      115.94     62.48 o 
   7   7   9      699.08      728.03    100.51 o 
   8   7   9        3.86        6.23     73.42 o 
   9   7   9      690.02      392.27     84.11 o 
   0   8   9        5.53       70.85     45.26 o 
   1   8   9      422.88      386.50     63.14 o 
   2   8   9      227.59      234.37     58.11 o 
   3   8   9       41.94      149.68     58.83 o 
   4   8   9       30.75       29.91     61.15 o 
   5   8   9      405.06      382.73     83.85 o 
   6   8   9      526.18      495.69     86.39 o 
   7   8   9      842.97      816.91    109.61 o 
   8   8   9       56.93       97.68     89.49 o 
   9   8   9        2.24      118.45     83.38 o 
   1   9   9      905.71      640.66     66.21 o 
   2   9   9      521.72      520.33     73.25 o 
   3   9   9      941.30      858.83     85.62 o 
   4   9   9      604.72      611.93     85.10 o 
   5   9   9      927.00     1167.70    100.39 o 
   6   9   9      184.13      211.95     75.54 o 
   7   9   9      113.76       61.00     74.41 o 
   8   9   9       14.94       53.56     76.70 o 
   0  10   9     1447.97     1533.90     99.16 o 
   1  10   9     2757.42     3017.70    125.57 o 
   2  10   9     1239.99     1036.77     96.66 o 
   3  10   9       82.80       45.42     62.21 o 
   4  10   9       26.57      136.37     63.14 o 
   5  10   9     1233.54     1460.33    110.76 o 
   6  10   9      497.10      457.72    102.65 o 
   7  10   9     1830.44     2150.58    146.12 o 
   8  10   9      276.40      369.86    100.18 o 
   1  11   9      435.18      286.66     73.61 o 
   2  11   9      264.78      202.07     57.39 o 
   3  11   9     3429.20     3002.55    139.85 o 
   4  11   9      192.43      215.86     71.35 o 
   5  11   9      857.58      728.01     78.19 o 
   6  11   9      242.39       89.47     85.76 o 
   7  11   9      213.57      356.95     93.96 o 
   0  12   9       48.69      111.43     55.42 o 
   1  12   9       14.36       38.18     61.32 o 
   2  12   9      208.41      209.43     68.65 o 
   3  12   9        2.21       40.59     61.47 o 
   4  12   9       71.25       85.84     70.66 o 
   5  12   9        2.02       45.70     66.79 o 
   6  12   9        9.46      127.53     75.12 o 
   1  13   9       75.32       24.94     68.71 o 
   2  13   9      155.55      137.88     66.74 o 
   3  13   9      621.69      709.00     90.00 o 
   4  13   9      166.75      248.72     66.88 o 
   5  13   9      208.19      243.67     84.16 o 
   0  14   9      199.91      243.25     74.14 o 
   1  14   9     1388.87     1687.00    119.97 o 
   2  14   9      245.95      306.35     75.94 o 
   3  14   9      392.22      438.83     77.72 o 
   4  14   9       11.26       44.78     64.85 o 
   1  15   9      292.73      297.20     79.28 o 
   0   0  10    17393.09    23908.90    244.08 o 
   1   0  10     7155.40     8136.32    133.30 o 
   2   0  10      559.47      507.84     40.60 o 
   3   0  10       84.48       89.80     30.34 o 
   4   0  10       15.57       12.34     35.24 o 
   5   0  10     2741.70     2873.42    103.16 o 
   6   0  10     4531.47     4094.63    128.47 o 
   7   0  10     5335.82     5311.04    159.10 o 
   8   0  10      177.22      197.38     61.14 o 
   9   0  10     1964.08     2179.17    123.69 o 
  10   0  10      133.26      150.56     69.27 o 
  11   0  10        1.10      195.25     73.56 o 
   1   1  10     2394.18     2957.51     83.45 o 
   2   1  10      288.23      329.45     38.39 o 
   3   1  10     7437.30     7512.92    141.87 o 
   4   1  10     1070.79     1179.62     66.91 o 
   5   1  10     1071.66     1088.37     69.19 o 
   6   1  10      167.43      204.12     52.69 o 
   7   1  10      388.97      389.32     70.68 o 
   8   1  10        1.14      105.70     60.13 o 
   9   1  10      522.75      376.25     69.28 o 
  10   1  10        1.32       39.81     77.31 o 
   0   2  10      757.68      845.80     55.79 o 
   1   2  10      649.83      614.87     49.24 o 
   2   2  10      172.46      219.21     35.39 o 
   3   2  10     2812.26     3266.60     93.58 o 
   4   2  10      116.61      195.30     42.40 o 
   5   2  10     3723.90     3857.29    120.99 o 
   6   2  10       64.24       17.85     54.76 o 
   7   2  10        1.99       66.95     66.95 o 
   8   2  10      145.51      216.24     67.37 o 
   9   2  10       93.15      116.36     72.49 o 
  10   2  10      601.86      510.79     91.83 o 
   1   3  10      565.16      680.39     47.06 o 
   2   3  10      433.67      379.31     43.38 o 
   3   3  10     5063.79     5327.85    123.18 o 
   4   3  10       63.73      120.48     44.95 o 
   5   3  10     6266.51     6754.00    159.54 o 
   6   3  10      158.01      249.13     55.43 o 
   7   3  10        7.42       90.19     58.87 o 
   8   3  10        3.87       30.40     62.09 o 
   9   3  10      436.36      381.80     78.60 o 
  10   3  10      275.35      367.48     90.07 o 
   0   4  10     4749.07     4799.98    115.00 o 
   1   4  10    33222.56    34680.50    288.21 o 
   2   4  10        5.93       37.43     32.99 o 
   3   4  10     2665.11     2644.59     94.81 o 
   4   4  10       76.97       97.17     47.96 o 
   5   4  10      407.54      472.33     61.44 o 
   6   4  10      465.25      553.74     75.91 o 
   7   4  10    11702.92    12274.62    255.37 o 
   8   4  10      435.60      492.56     86.44 o 
   9   4  10     2947.91     3157.31    164.72 o 
  10   4  10      198.80      125.63     43.17 o 
   1   5  10     3420.50     3597.88    108.55 o 
   2   5  10     1398.04     1287.93     73.97 o 
   3   5  10    28815.50    31024.72    314.90 o 
   4   5  10     2226.17     2421.30    109.91 o 
   5   5  10     9988.99     7417.25    182.50 o 
   6   5  10      172.82       60.07     43.74 o 
   7   5  10      732.15      552.75     67.20 o 
   8   5  10      224.00      195.15     86.23 o 
   9   5  10     2557.12     2403.88    153.15 o 
  10   5  10       85.54      104.53     92.78 o 
   0   6  10      744.48      889.36     60.00 o 
   1   6  10       94.67      180.64     35.88 o 
   2   6  10      620.71      623.51     64.77 o 
   3   6  10      731.12      884.01     73.23 o 
   4   6  10      544.40      547.74     67.97 o 
   5   6  10      289.51      201.84     65.26 o 
   6   6  10      157.30      245.87     68.41 o 
   7   6  10       51.35       79.28     71.82 o 
   8   6  10      114.96      134.70     56.96 o 
   9   6  10        0.24       82.70     87.91 o 
  10   6  10       16.25        6.78     94.32 o 
   1   7  10     3394.16     4263.44    128.86 o 
   2   7  10       34.70       78.74     42.94 o 
   3   7  10     4551.26     4946.72    154.13 o 
   4   7  10     1448.93     1319.72     92.93 o 
   5   7  10     5718.10     4812.67     69.18 o 
   6   7  10       31.66       65.81     65.81 o 
   7   7  10      160.45       56.34     80.40 o 
   8   7  10       37.90       80.82     84.90 o 
   9   7  10      609.67      563.08    109.07 o 
   0   8  10      704.17      553.86     66.00 o 
   1   8  10     9669.19     9510.08    200.38 o 
   2   8  10      987.43      988.00     83.99 o 
   3   8  10     4205.95     4441.19    151.39 o 
   4   8  10      236.72      215.39     56.16 o 
   5   8  10     4658.50     5195.29    182.64 o 
   6   8  10       56.80      108.01     63.85 o 
   7   8  10     1981.83     2403.07    140.23 o 
   8   8  10      571.56      531.87    112.82 o 
   9   8  10     1414.53     1402.81    124.18 o 
   1   9  10      152.59       81.96     42.54 o 
   2   9  10       15.64       32.65     56.51 o 
   3   9  10     1467.45     1583.12     97.95 o 
   4   9  10       94.66       62.07     62.07 o 
   5   9  10      375.51      461.61     86.02 o 
   6   9  10       97.34      146.57     79.58 o 
   7   9  10       51.30       67.59     76.86 o 
   8   9  10        2.84       59.85     88.48 o 
   0  10  10       64.87       54.01     54.01 o 
   1  10  10      892.09      908.78     89.17 o 
   2  10  10      243.87      130.37     64.88 o 
   3  10  10       67.11       55.08     66.86 o 
   4  10  10       58.18       34.55     64.05 o 
   5  10  10      219.01      300.82     76.96 o 
   6  10  10        3.34        7.69    111.97 o 
   7  10  10      275.09      371.87     94.72 o 
   8  10  10       11.64       97.21     97.21 o 
   1  11  10      535.84      598.66     75.36 o 
   2  11  10      183.90        9.50     67.67 o 
   3  11  10       19.70       54.48     54.48 o 
   4  11  10      502.47      410.44     80.51 o 
   5  11  10      230.38      245.33     78.72 o 
   6  11  10       21.88       42.11     65.90 o 
   7  11  10      155.84      286.77     91.38 o 
   0  12  10      289.90      418.11     71.62 o 
   1  12  10     1453.07     1671.78    109.35 o 
   2  12  10      705.90      708.16     90.31 o 
   3  12  10       55.90       97.11     60.33 o 
   4  12  10        5.57       32.38     69.96 o 
   5  12  10      451.95      263.52     92.67 o 
   6  12  10       68.77       66.60     74.07 o 
   1  13  10      101.86      222.69     67.30 o 
   2  13  10      236.96      190.17     75.74 o 
   3  13  10      547.17      833.44     98.19 o 
   4  13  10       87.76       72.01     68.18 o 
   5  13  10      734.30      886.93    114.32 o 
   0  14  10        6.40       20.99     64.01 o 
   1  14  10       35.85       83.57     60.86 o 
   2  14  10       15.93       31.76     66.07 o 
   3  14  10        6.98        0.00     66.30 o 
   4  14  10       44.67      100.71     73.38 o 
   1   1  11       54.32       10.86     23.75 o 
   2   1  11     2269.78     2346.37     79.19 o 
   3   1  11     1097.32      957.89     59.25 o 
   4   1  11     5833.07     5854.06    135.18 o 
   5   1  11       80.27       12.20     46.35 o 
   6   1  11      151.56      185.29     49.87 o 
   7   1  11      127.15       71.31     42.17 o 
   8   1  11      732.81      549.39     84.05 o 
   9   1  11      209.89      207.46     73.19 o 
  10   1  11     1829.09     1748.91    128.93 o 
   0   2  11    34550.59    40023.88    298.70 o 
   1   2  11     7542.16     8344.83    141.19 o 
   2   2  11      255.55      140.32     36.01 o 
   3   2  11        6.68       39.48     39.48 o 
   4   2  11      148.50      199.47     44.13 o 
   5   2  11      170.79      234.18     45.25 o 
   6   2  11     8854.55     9959.06    210.92 o 
   7   2  11     1643.77     1877.23    112.43 o 
   8   2  11     4219.91     4608.46    175.64 o 
   9   2  11      414.57      512.51     86.82 o 
  10   2  11     1120.97     1345.20    125.84 o 
   1   3  11      195.30      253.00     39.66 o 
   2   3  11     9119.07     9396.33    156.29 o 
   3   3  11     4254.30     4312.80    116.35 o 
   4   3  11     4921.06     4801.53    129.59 o 
   5   3  11      273.68      261.10     55.26 o 
   6   3  11      222.66      169.20     48.97 o 
   7   3  11      931.35      968.12     93.87 o 
   8   3  11     2701.43     2830.98    150.83 o 
   9   3  11      102.36      139.50     78.47 o 
  10   3  11     2891.82     3126.94    178.57 o 
   0   4  11     2981.59     2996.63     93.20 o 
   1   4  11       79.71      176.74     44.19 o 
   2   4  11      101.64      134.31     40.60 o 
   3   4  11      735.30      559.34     50.23 o 
   4   4  11      991.36      860.23     71.07 o 
   5   4  11      387.87      398.89     62.56 o 
   6   4  11      222.23      306.22     68.74 o 
   7   4  11      477.04      573.45     81.19 o 
   8   4  11       61.90       74.26     78.14 o 
   9   4  11       14.68       36.68     53.72 o 
  10   4  11       93.43       13.74     92.26 o 
   1   5  11        7.40       27.44     36.37 o 
   2   5  11     1799.90     1659.08     79.67 o 
   3   5  11     2911.66     2971.49    113.65 o 
   4   5  11     8952.03     8961.54    190.88 o 
   5   5  11     1114.54     1179.81     90.06 o 
   6   5  11     2380.72     2317.10    125.39 o 
   7   5  11        2.22      128.40     64.19 o 
   8   5  11      326.62      414.56     82.91 o 
   9   5  11      725.29      835.57    105.17 o 
  10   5  11      451.00      523.04    114.98 o 
   0   6  11      929.94      651.79     64.07 o 
   1   6  11     1059.24     1113.24     68.66 o 
   2   6  11     5709.00     5719.75    146.27 o 
   3   6  11      623.50      741.04     66.31 o 
   4   6  11      667.28      695.41     71.57 o 
   5   6  11      360.42      272.48     66.30 o 
   6   6  11     6237.83     6267.39    194.88 o 
   7   6  11     1200.75     1197.85    116.85 o 
   8   6  11     3811.70     3919.19    178.44 o 
   9   6  11      323.46      351.89     92.63 o 
   1   7  11      162.27       93.96     51.14 o 
   2   7  11     2868.03     2729.73    113.23 o 
   3   7  11      623.16      757.83     71.67 o 
   4   7  11     3366.88     3291.19    134.24 o 
   5   7  11     1229.35     1223.33    105.90 o 
   6   7  11     2078.67     2387.96    143.41 o 
   7   7  11      142.85      130.63     58.88 o 
   8   7  11       90.54       43.39     80.77 o 
   9   7  11      206.33      240.32     96.65 o 
   0   8  11       26.94       84.27     52.99 o 
   1   8  11      145.78       36.63     58.12 o 
   2   8  11       19.14       53.41     53.41 o 
   3   8  11       18.09       41.27     49.01 o 
   4   8  11       39.19      112.11     60.32 o 
   5   8  11       47.99      226.98     69.22 o 
   6   8  11      324.29      157.95     72.60 o 
   7   8  11      218.62      251.22     94.04 o 
   8   8  11      233.78      220.53     95.08 o 
   9   8  11       29.02       20.89     86.74 o 
   1   9  11      519.49      562.54     73.18 o 
   2   9  11     2776.87     2836.74    125.34 o 
   3   9  11      187.14      246.54     60.06 o 
   4   9  11       14.05       23.77     60.39 o 
   5   9  11     1361.57     1450.87    110.81 o 
   6   9  11     1047.90     1104.32    116.28 o 
   7   9  11       33.71      136.11     82.45 o 
   8   9  11      145.88      205.99     78.05 o 
   0  10  11     1193.05     1221.44     91.45 o 
   1  10  11     1535.51     1659.32    101.13 o 
   2  10  11     2563.56     2774.26    131.91 o 
   3  10  11      361.46      234.36     74.43 o 
   4  10  11     1860.34     1984.51    128.52 o 
   5  10  11       41.69       21.45     68.78 o 
   6  10  11     1625.39     1753.97    133.66 o 
   7  10  11      734.39      758.97    116.67 o 
   8  10  11     1253.68     1463.36    132.60 o 
   1  11  11       45.28       32.33     66.42 o 
   2  11  11      200.30      221.38     61.82 o 
   3  11  11      342.73      237.06     58.22 o 
   4  11  11      581.51      620.24     92.47 o 
   5  11  11      423.20      264.15     84.63 o 
   6  11  11       41.33        0.00     81.99 o 
   7  11  11       79.88       50.91     82.88 o 
   0  12  11       49.01       54.03     62.08 o 
   1  12  11       54.12       24.35     62.84 o 
   2  12  11     1327.70     1180.72    109.19 o 
   3  12  11      279.06      242.89     70.53 o 
   4  12  11       29.92       38.32     69.21 o 
   5  12  11       19.34       69.21     69.21 o 
   6  12  11        1.41      175.89     66.18 o 
   1  13  11      104.68       35.62     64.77 o 
   2  13  11      296.90      252.78     70.46 o 
   3  13  11       32.59        0.00     73.74 o 
   4  13  11      476.69      460.86     88.19 o 
   5  13  11       10.85       22.93     74.65 o 
   0  14  11      879.13      874.13     99.48 o 
   1  14  11      269.63      297.24     66.96 o 
   2  14  11      565.88      643.36     88.67 o 
   3  14  11       50.67       48.64     70.70 o 
   0   0  12    84960.52    90941.25   2086.88 o 
   1   0  12     1335.85     1329.46     71.07 o 
   2   0  12     2351.90     2344.44     79.60 o 
   3   0  12     1566.84     1765.50     74.84 o 
   4   0  12      900.83      990.48     64.80 o 
   5   0  12     1079.18     1098.49     73.83 o 
   6   0  12    10554.67    11068.50    214.19 o 
   7   0  12       12.40       20.80     58.24 o 
   8   0  12    13394.18    12964.50    264.07 o 
   9   0  12       13.24       77.30     64.03 o 
  10   0  12      436.27      346.57     89.13 o 
   1   1  12     2193.26     2141.30     80.15 o 
   2   1  12     1032.92      933.51     59.35 o 
   3   1  12      372.23      112.90     65.76 o 
   4   1  12    10931.02    11913.90    196.78 o 
   5   1  12      490.19      551.30     61.19 o 
   6   1  12     2461.24     2759.53    116.91 o 
   7   1  12       22.41       35.32     64.98 o 
   8   1  12      196.45      228.93     71.06 o 
   9   1  12        0.84      121.05     49.77 o 
  10   1  12     1769.88     1815.36    131.92 o 
   0   2  12     5804.60     7542.95    144.59 o 
   1   2  12      294.32      211.43     45.62 o 
   2   2  12      144.08       69.64     36.06 o 
   3   2  12      837.23      904.10     61.78 o 
   4   2  12     1005.73     1075.29     69.72 o 
   5   2  12      290.63      284.25     56.47 o 
   6   2  12      318.80      442.66     59.15 o 
   7   2  12      147.59      230.43     73.76 o 
   8   2  12      777.56      643.47    106.80 o 
   9   2  12       67.09      268.75     76.41 o 
  10   2  12        5.01       90.81     90.81 o 
   1   3  12     1908.92     1818.03     73.79 o 
   2   3  12     6402.00     7255.76    142.32 o 
   3   3  12      929.09     1029.49     66.20 o 
   4   3  12    13225.30    10403.14    189.03 o 
   5   3  12     1839.97     1647.38     95.42 o 
   6   3  12     1202.94     1023.99     80.08 o 
   7   3  12       10.39       27.96     62.43 o 
   8   3  12       46.08       87.72     60.93 o 
   9   3  12       89.03       69.33     84.27 o 
  10   3  12     1177.21     1340.17    131.68 o 
   0   4  12    14739.88    14180.92    200.09 o 
   1   4  12      997.47     1272.18     66.73 o 
   2   4  12     4253.79     4059.91    114.37 o 
   3   4  12     1511.85     1814.32     83.76 o 
   4   4  12        0.61        9.87     42.55 o 
   5   4  12        9.54       55.31     47.86 o 
   6   4  12     5001.69     5884.68    175.30 o 
   7   4  12      394.94      500.32     81.04 o 
   8   4  12     3015.00     3848.39    164.13 o 
   9   4  12      635.80      655.80    105.20 o 
  10   4  12      874.84     1223.55    119.25 o 
   1   5  12      656.79      635.48     57.20 o 
   2   5  12     3289.60     3238.29    112.47 o 
   3   5  12     2971.97     2864.49    112.85 o 
   4   5  12     5051.42     5169.26    152.77 o 
   5   5  12      791.73     1066.38     90.03 o 
   6   5  12      415.18      515.14     78.56 o 
   7   5  12      207.20      262.77     75.26 o 
   8   5  12        5.55       45.56     76.81 o 
   9   5  12      280.55      416.72     87.36 o 
  10   5  12     1506.07     1985.33    155.50 o 
   0   6  12     3157.06     3491.57    116.58 o 
   1   6  12      231.89      407.84     54.38 o 
   2   6  12        6.64       39.39     43.85 o 
   3   6  12       40.48      138.55     42.33 o 
   4   6  12      125.32       73.92     58.35 o 
   5   6  12      227.60      238.46     66.17 o 
   6   6  12       36.49       87.14     66.01 o 
   7   6  12      285.56      544.92     85.31 o 
   8   6  12      113.36      100.99     84.60 o 
   9   6  12       64.44       97.26     58.23 o 
   1   7  12      811.34      693.14     69.44 o 
   2   7  12     2263.75     2454.18    110.66 o 
   3   7  12      698.38      748.83     71.54 o 
   4   7  12     3138.65     2983.51    133.42 o 
   5   7  12      180.00       94.10     80.85 o 
   6   7  12       14.12       57.48     69.50 o 
   7   7  12       14.69       74.82     74.82 o 
   8   7  12      414.46      450.89     96.11 o 
   9   7  12       15.08       93.95     77.45 o 
   0   8  12    13359.28    13749.07    247.66 o 
   1   8  12     2178.60     2062.23    107.52 o 
   2   8  12     3373.00     3497.06    132.30 o 
   3   8  12       57.16      100.36     56.90 o 
   4   8  12        2.97       31.85     56.54 o 
   5   8  12        7.92       40.21     60.65 o 
   6   8  12     1945.59     2125.59    134.93 o 
   7   8  12      113.49      180.96     80.88 o 
   8   8  12     2976.86     3191.43    183.91 o 
   9   8  12       21.31       20.50     96.90 o 
   1   9  12       44.53       49.16     54.69 o 
   2   9  12     3562.12     3939.93    150.35 o 
   3   9  12       63.50       13.80     59.61 o 
   4   9  12     4228.85     4031.16    162.60 o 
   5   9  12      405.96      448.44     76.89 o 
   6   9  12     2380.60     2611.36    146.92 o 
   7   9  12       66.40       80.72     85.89 o 
   8   9  12        0.48       52.85     72.34 o 
   0  10  12        6.34      100.72     50.97 o 
   1  10  12       15.81       17.41     53.40 o 
   2  10  12      331.97      256.92     72.97 o 
   3  10  12       15.78       23.82     58.01 o 
   4  10  12       66.11       45.81     69.95 o 
   5  10  12      210.24      231.40     68.80 o 
   6  10  12      363.15      439.14     81.44 o 
   7  10  12      143.48       56.90     90.29 o 
   1  11  12        2.73       69.82     52.95 o 
   2  11  12      777.50      869.38     89.86 o 
   3  11  12      458.40      390.49     69.50 o 
   4  11  12      692.54      653.78     91.61 o 
   5  11  12      215.01       77.15     77.15 o 
   6  11  12      900.36      731.40     99.39 o 
   7  11  12      107.21       89.10     78.61 o 
   0  12  12     1267.36     1494.36    111.68 o 
   1  12  12      777.54      671.85     88.95 o 
   2  12  12     3248.30     3520.13    160.57 o 
   3  12  12       96.40      130.51     69.19 o 
   4  12  12       94.36      131.70     69.52 o 
   5  12  12      182.50      185.12     76.75 o 
   6  12  12      916.58      758.10    105.76 o 
   1  13  12       12.14       10.10     57.44 o 
   2  13  12      987.14      978.86     98.63 o 
   3  13  12      193.65      197.91     74.28 o 
   4  13  12      951.93     1106.31    110.16 o 
   0  14  12       90.23       52.58     70.28 o 
   1  14  12       44.03      135.48     62.76 o 
   2  14  12       45.30      147.47     47.51 o 
   3  14  12        7.52       37.90     72.36 o 
   1   1  13      470.28      461.44     51.57 o 
   2   1  13      308.42      210.56     49.78 o 
   3   1  13     7562.93     9022.55    167.78 o 
   4   1  13     1687.80     1509.42    103.07 o 
   5   1  13     4678.60     5127.94    150.84 o 
   6   1  13      268.14      240.42     65.34 o 
   7   1  13      192.00       91.65     72.42 o 
   8   1  13      673.14      856.94    101.68 o 
   9   1  13        5.98       68.67     69.93 o 
  10   1  13      181.04      311.43     83.91 o 
   0   2  13     8117.08     9546.75    164.42 o 
   1   2  13    36984.89    39333.26    315.62 o 
   2   2  13     4010.52     4142.28    114.05 o 
   3   2  13      182.72      152.83     42.52 o 
   4   2  13      191.75      190.59     48.27 o 
   5   2  13     2364.70     2357.48    107.02 o 
   6   2  13      192.78      253.10     67.79 o 
   7   2  13    16209.44    18135.13    318.66 o 
   8   2  13     1276.76     1648.45    119.09 o 
   9   2  13     1956.92     2272.45    153.63 o 
  10   2  13       84.49       53.09     90.18 o 
   1   3  13     2153.52     1989.13     82.91 o 
   2   3  13     1498.76     1428.64     75.44 o 
   3   3  13    18881.27    19289.16    240.46 o 
   4   3  13     1720.56     1661.80     91.47 o 
   5   3  13     5361.60     5184.53    155.48 o 
   6   3  13     1414.38     1482.23    100.65 o 
   7   3  13     1214.32     1393.31    110.43 o 
   8   3  13        6.30       40.10     68.64 o 
   9   3  13      889.37      992.63    108.61 o 
  10   3  13      136.52      149.58    103.76 o 
   0   4  13        8.54       10.71     40.34 o 
   1   4  13       29.59       21.66     42.69 o 
   2   4  13     1716.55     1525.85     80.50 o 
   3   4  13      291.89      230.40     41.16 o 
   4   4  13      117.78      248.47     45.12 o 
   5   4  13     1196.27     1330.19     97.65 o 
   6   4  13       85.01       26.15     65.07 o 
   7   4  13       87.29      140.30     76.36 o 
   8   4  13       46.95       17.35     88.70 o 
   9   4  13        5.05        6.75     74.94 o 
  10   4  13      146.03       79.56     99.62 o 
   1   5  13     1290.88     1393.01     77.04 o 
   2   5  13      826.45      895.85     65.90 o 
   3   5  13     5404.31     5639.23    151.25 o 
   4   5  13      589.20      511.72     69.32 o 
   5   5  13     3753.95     3897.07    143.32 o 
   6   5  13       13.28       46.42     43.20 o 
   7   5  13      365.82      327.97     88.69 o 
   8   5  13      870.03      550.72     71.55 o 
   9   5  13       45.56       97.43     83.69 o 
   0   6  13     3027.14     2865.21    110.63 o 
   1   6  13     5299.75     5090.41    141.12 o 
   2   6  13      897.54     1097.60     79.12 o 
   3   6  13     2457.20     2398.17    105.94 o 
   4   6  13        0.09        3.86     51.36 o 
   5   6  13      208.78       66.27     65.61 o 
   6   6  13      715.74      628.10     92.45 o 
   7   6  13     1518.01     1688.61    125.69 o 
   8   6  13       96.90      206.65     75.21 o 
   9   6  13     2041.62     1898.11     82.50 o 
   1   7  13      380.29      429.29     55.53 o 
   2   7  13      359.67      234.01     64.80 o 
   3   7  13     4413.63     4259.31    149.22 o 
   4   7  13      865.03     1228.02     93.21 o 
   5   7  13     3005.97     3254.40    145.63 o 
   6   7  13       66.72      100.55     72.11 o 
   7   7  13      916.82      964.59    112.39 o 
   8   7  13       37.29       95.10     54.72 o 
   9   7  13      372.68      458.52     99.87 o 
   0   8  13      706.49      710.25     78.44 o 
   1   8  13     2107.24     2368.78    119.40 o 
   2   8  13       20.42       28.09     55.54 o 
   3   8  13      151.63      150.14     67.78 o 
   4   8  13       43.98      181.57     51.51 o 
   5   8  13       34.56       71.15     68.54 o 
   6   8  13       68.60       55.88     63.78 o 
   7   8  13      365.08      401.34     91.66 o 
   8   8  13      136.00      150.55     80.08 o 
   1   9  13      664.40      815.55     75.46 o 
   2   9  13      345.80      341.07     71.77 o 
   3   9  13      684.16      732.57     84.65 o 
   4   9  13      538.23      725.18     86.61 o 
   5   9  13     1074.00     1167.53    113.30 o 
   6   9  13      405.23      453.91     80.37 o 
   7   9  13       46.83       50.34     83.48 o 
   8   9  13        0.49       79.82     81.69 o 
   0  10  13     1423.79      712.32     73.75 o 
   1  10  13     2160.04     2520.18    122.42 o 
   2  10  13      821.78      863.94     91.47 o 
   3  10  13      224.99      251.87     72.05 o 
   4  10  13       67.66       10.43     66.27 o 
   5  10  13      839.61      874.29    101.54 o 
   6  10  13      379.96      478.49     92.85 o 
   7  10  13     1530.11     1885.91    149.90 o 
   1  11  13      207.20      259.58     70.79 o 
   2  11  13      140.05      121.31     76.83 o 
   3  11  13     1648.20     1512.35    111.40 o 
   4  11  13      311.56      365.62     84.78 o 
   5  11  13      466.73      442.30     78.02 o 
   6  11  13      271.60      218.89     92.72 o 
   0  12  13      216.20      273.20     69.28 o 
   1  12  13        7.49       88.90     65.16 o 
   2  12  13      159.12      273.02     75.17 o 
   3  12  13       23.90       63.34     72.80 o 
   4  12  13       67.20       82.57     69.74 o 
   5  12  13       78.00       46.16     70.09 o 
   1  13  13       64.90      138.19     64.38 o 
   2  13  13       25.08       15.66     70.49 o 
   3  13  13      302.63      504.10     86.72 o 
   4  13  13        0.76       22.40     63.55 o 
   0  14  13       61.26      125.81     64.39 o 
   1  14  13      902.78      988.58     99.15 o 
   2  14  13        7.98       47.57     65.04 o 
   0   0  14    21347.57    26259.78    300.75 o 
   1   0  14     4267.53     4361.96    118.56 o 
   2   0  14      964.81      855.22     58.98 o 
   3   0  14     2766.61     2229.36     88.06 o 
   4   0  14       99.22      138.32     45.30 o 
   5   0  14     4956.86     5470.17    152.82 o 
   6   0  14     2231.30     2380.30    122.60 o 
   7   0  14     5395.28     5661.97    179.50 o 
   8   0  14      701.11      733.89     98.70 o 
   9   0  14      979.91     1185.96    109.84 o 
  10   0  14      245.64      349.49     77.11 o 
   1   1  14       33.44       10.67     41.34 o 
   2   1  14      940.44      833.41     63.87 o 
   3   1  14     7686.52     6687.80    170.61 o 
   4   1  14     1973.86     2018.27    104.67 o 
   5   1  14     2763.76     2827.10    123.52 o 
   6   1  14      534.23      589.67     78.46 o 
   7   1  14        2.05       57.87     39.03 o 
   8   1  14      197.10      135.03     79.84 o 
   9   1  14     1257.67     1045.85    110.23 o 
  10   1  14      153.80       88.53     89.13 o 
   0   2  14      290.87      267.56     55.55 o 
   1   2  14     2586.29     2996.64    109.63 o 
   2   2  14        6.57       25.02     35.64 o 
   3   2  14      515.61      652.70     60.86 o 
   4   2  14      183.72      212.16     48.19 o 
   5   2  14     1516.19     1734.23    100.81 o 
   6   2  14       77.60       43.87     68.76 o 
   7   2  14      543.80      684.24    106.09 o 
   8   2  14        0.04       40.20     87.19 o 
   9   2  14       40.37       70.27    103.37 o 
  10   2  14       31.67       41.37     93.73 o 
   1   3  14      412.33      302.07     51.70 o 
   2   3  14      334.42      302.48     49.80 o 
   3   3  14      974.83      807.22     67.58 o 
   4   3  14     2365.82     2402.99    109.22 o 
   5   3  14      370.44      321.09     69.66 o 
   6   3  14      701.70      672.12     86.62 o 
   7   3  14       54.77       79.90     79.90 o 
   8   3  14       21.05       23.40     75.03 o 
   9   3  14      280.55      181.08    100.60 o 
  10   3  14      152.03      190.30    104.97 o 
   0   4  14     2850.03     2855.45    104.10 o 
   1   4  14     4618.30     5077.65    131.79 o 
   2   4  14      842.40      751.60     63.76 o 
   3   4  14      420.29      358.60     52.90 o 
   4   4  14      950.40     1067.57     76.43 o 
   5   4  14      517.26      506.18     73.31 o 
   6   4  14     1145.79      805.07     79.47 o 
   7   4  14     6748.53     7249.76    221.17 o 
   8   4  14      647.41      902.45     94.03 o 
   9   4  14     2223.45     1800.91    141.37 o 
  10   4  14      141.85      422.43     90.13 o 
   1   5  14      507.24      575.56     60.39 o 
   2   5  14       14.90       45.07     37.66 o 
   3   5  14     6237.58     5978.12    157.99 o 
   4   5  14     1257.88     1280.73     89.96 o 
   5   5  14     1481.62     1686.69    108.45 o 
   6   5  14      341.86      459.31     77.74 o 
   7   5  14       14.82       59.14     72.28 o 
   8   5  14       38.94      187.57     72.90 o 
   9   5  14     1426.13     1544.76    136.05 o 
   0   6  14      213.34      183.48     52.25 o 
   1   6  14     1009.06     1194.90     83.45 o 
   2   6  14      530.91      499.52     69.05 o 
   3   6  14        2.16       26.42     49.71 o 
   4   6  14       68.33        3.83     58.68 o 
   5   6  14      207.65      182.28     73.69 o 
   6   6  14       30.80       91.51     62.09 o 
   7   6  14       10.90       33.52     70.33 o 
   8   6  14      396.08      354.02    107.98 o 
   9   6  14       40.18      108.30    108.30 o 
   1   7  14     1895.43     2225.58    104.98 o 
   2   7  14      780.73      756.29     79.13 o 
   3   7  14     4371.44     4156.60    149.77 o 
   4   7  14       90.38       80.22     63.53 o 
   5   7  14     4480.57     5387.23    184.12 o 
   6   7  14      125.21       97.13     84.67 o 
   7   7  14      237.49      183.07     96.45 o 
   8   7  14       48.25      115.75     58.84 o 
   9   7  14      295.71      170.84    104.75 o 
   0   8  14     1652.08     1409.97     97.24 o 
   1   8  14     2654.85     2401.08    113.31 o 
   2   8  14      268.52      333.90     66.78 o 
   3   8  14      536.38      663.03     79.75 o 
   4   8  14      227.97       95.08     63.18 o 
   5   8  14     4043.43     4472.93    173.32 o 
   6   8  14       21.70       79.42     79.42 o 
   7   8  14     2498.04     2736.47    162.53 o 
   8   8  14      604.43      645.35    110.73 o 
   1   9  14      207.58       76.55     46.41 o 
   2   9  14      302.35      348.37     71.14 o 
   3   9  14      411.52      322.70     72.19 o 
   4   9  14      123.97      120.94     68.30 o 
   5   9  14      236.33      185.08     77.33 o 
   6   9  14       55.05       23.52     83.29 o 
   7   9  14       87.95      132.68     68.54 o 
   8   9  14       36.72      146.79     81.01 o 
   0  10  14        0.07        0.00     56.88 o 
   1  10  14      432.74      517.01     72.93 o 
   2  10  14        4.47       23.70     63.97 o 
   3  10  14     1021.13     1133.82    106.78 o 
   4  10  14        0.64       10.33     67.45 o 
   5  10  14       15.42       39.20     47.78 o 
   6  10  14       18.55      138.75     69.06 o 
   7  10  14      124.28       12.60    100.81 o 
   1  11  14      628.20      684.96     79.65 o 
   2  11  14       79.60      118.30     65.72 o 
   3  11  14      254.77      210.61     74.43 o 
   4  11  14      640.33      614.68     96.62 o 
   5  11  14      607.25      582.99     99.79 o 
   6  11  14       24.58       36.43     57.81 o 
   0  12  14      153.95      195.32     70.97 o 
   1  12  14     1986.90     1813.97    122.52 o 
   2  12  14      374.61      311.41     82.90 o 
   3  12  14      176.79       74.03     77.31 o 
   4  12  14       43.31       44.56     70.96 o 
   5  12  14      476.97      360.80     95.26 o 
   1  13  14      214.58      102.91     71.53 o 
   2  13  14      401.92      454.50     80.62 o 
   3  13  14      878.67     1124.85     97.59 o 
   4  13  14      169.49      195.43     78.28 o 
   0  14  14       45.80       73.16     63.47 o 
   1  14  14      113.51       93.24     63.60 o 
   1   1  15       70.83       71.78     47.19 o 
   2   1  15      659.11      699.82     72.92 o 
   3   1  15     2778.94     3149.27    123.68 o 
   4   1  15     4675.88     5282.19    170.16 o 
   5   1  15      753.96      959.74     87.14 o 
   6   1  15      215.33      411.51     74.22 o 
   7   1  15      325.77      382.11     85.64 o 
   8   1  15      370.20      372.24     89.44 o 
   9   1  15      317.96      431.59    100.68 o 
  10   1  15     1052.80     1195.89    126.29 o 
   0   2  15    19151.52    20929.87    253.43 o 
   1   2  15     2007.78     2080.85     90.45 o 
   2   2  15     2997.56     3169.04    109.89 o 
   3   2  15      239.12      249.78     53.83 o 
   4   2  15      200.21      291.72     57.58 o 
   5   2  15      146.05      187.41     62.68 o 
   6   2  15     7508.33     7756.14    213.61 o 
   7   2  15     2609.38     3143.24    155.63 o 
   8   2  15     3725.95     4290.69    197.56 o 
   9   2  15      286.65      310.78     94.05 o 
  10   2  15      519.18      339.10    126.27 o 
   1   3  15        1.14        3.12     39.28 o 
   2   3  15     5499.70     5544.08    141.97 o 
   3   3  15     2338.06     2681.91    104.00 o 
   4   3  15    12457.59    12630.24    230.35 o 
   5   3  15     1738.32     1787.66    110.44 o 
   6   3  15     1422.07     1033.62     88.56 o 
   7   3  15      383.76      301.54     87.80 o 
   8   3  15     1403.21     1574.12    125.95 o 
   9   3  15       94.35       48.20     95.70 o 
  10   3  15     1499.27     1854.16    158.12 o 
   0   4  15     2812.22     2662.37    101.37 o 
   1   4  15        0.15       41.19     41.19 o 
   2   4  15      331.80      262.52     50.91 o 
   3   4  15      523.00      555.08     61.74 o 
   4   4  15       12.76        3.76     49.46 o 
   5   4  15        3.01       58.13     58.13 o 
   6   4  15      130.20      225.19     62.84 o 
   7   4  15      251.71      278.63     83.25 o 
   8   4  15        5.15       93.16     79.46 o 
   9   4  15      215.07      174.30     73.03 o 
   1   5  15       28.76       49.66     49.66 o 
   2   5  15     2570.57     2786.01    109.47 o 
   3   5  15      853.12      679.47     74.53 o 
   4   5  15     2015.45     2044.70    110.24 o 
   5   5  15      299.57      270.39     67.92 o 
   6   5  15      457.81      596.97     80.25 o 
   7   5  15        2.58       55.70     74.92 o 
   8   5  15       94.52      219.52     87.67 o 
   9   5  15       49.66       97.25     79.92 o 
   0   6  15     7608.29     8014.99    184.45 o 
   1   6  15     2571.49     2523.72    111.64 o 
   2   6  15     4947.26     5659.43    161.87 o 
   3   6  15      436.97      328.54     60.71 o 
   4   6  15       16.41       29.86     52.10 o 
   5   6  15       47.40       94.20     59.36 o 
   6   6  15      657.79      601.29     94.11 o 
   7   6  15        9.68       52.01     73.07 o 
   8   6  15     1092.26     1384.43    118.10 o 
   9   6  15      126.22       14.13     87.39 o 
   1   7  15      841.15      684.96     66.11 o 
   2   7  15     3712.77     3671.52    135.31 o 
   3   7  15       71.27      147.38     57.07 o 
   4   7  15      501.63      388.19     79.04 o 
   5   7  15      255.88      355.67     84.07 o 
   6   7  15     1053.76     1029.38    110.97 o 
   7   7  15       55.26       96.62     76.39 o 
   8   7  15        1.37       78.50     79.79 o 
   0   8  15      928.69     1089.06     79.80 o 
   1   8  15      203.26      280.99     62.52 o 
   2   8  15       41.54        4.29     52.10 o 
   3   8  15       52.85       85.93     51.69 o 
   4   8  15       51.31       58.23     65.19 o 
   5   8  15       47.99      169.32     69.27 o 
   6   8  15      111.20      143.89     73.55 o 
   7   8  15        9.26       62.21     78.25 o 
   8   8  15        4.06       20.03     92.62 o 
   1   9  15      317.33      265.62     46.56 o 
   2   9  15     2198.16     2167.87    118.09 o 
   3   9  15       17.62       42.81     64.83 o 
   4   9  15      984.69     1137.52     99.35 o 
   5   9  15      351.43      442.51     95.40 o 
   6   9  15     2111.53     2332.30    143.38 o 
   7   9  15       22.19      248.97     68.92 o 
   0  10  15     3174.89     2892.81    135.21 o 
   1  10  15      505.66      559.86     80.31 o 
   2  10  15     5669.11     6093.65    198.22 o 
   3  10  15       21.86      130.69     59.41 o 
   4  10  15       93.58       16.23     73.38 o 
   5  10  15      184.36      199.84     81.14 o 
   6  10  15     1630.48     1597.34    133.91 o 
   7  10  15      295.26      430.66    102.20 o 
   1  11  15       61.53       43.83     60.13 o 
   2  11  15      127.82      179.63     75.12 o 
   3  11  15      538.28      557.74     86.68 o 
   4  11  15     1109.96     1045.80    115.56 o 
   5  11  15      231.26      401.77     89.80 o 
   6  11  15      221.05      122.90     43.24 o 
   0  12  15      285.33      384.35     79.04 o 
   1  12  15      235.97      146.47     72.97 o 
   2  12  15      152.09      216.66     80.64 o 
   3  12  15       69.78      138.89     76.74 o 
   4  12  15       57.88       11.38     76.38 o 
   5  12  15        1.89       76.43     76.43 o 
   1  13  15       13.82       15.66     69.71 o 
   2  13  15      251.83      214.87     79.18 o 
   3  13  15        5.23        5.55     76.65 o 
   0  14  15      576.12      657.14     87.52 o 
   0   0  16    86822.41   104535.58    605.77 o 
   1   0  16      655.20      881.06     72.52 o 
   2   0  16    20740.54    22023.81    274.15 o 
   3   0  16      182.50      104.09     48.91 o 
   4   0  16      333.42      379.05     61.10 o 
   5   0  16     2096.46     1989.95    108.26 o 
   6   0  16     7123.06     6972.27    194.50 o 
   7   0  16     2391.08     2717.67    138.52 o 
   8   0  16     8760.06     8534.52    249.82 o 
   9   0  16      422.84      388.76     85.19 o 
  10   0  16      582.94      498.17    104.91 o 
   1   1  16     1144.26     1090.96     72.95 o 
   2   1  16     5625.65     6040.70    152.60 o 
   3   1  16     1180.08     1140.61    149.19 o 
   4   1  16    12823.39    13208.13    244.45 o 
   5   1  16     1235.10     1284.00     99.06 o 
   6   1  16     1301.31     1217.63    108.66 o 
   7   1  16       29.39       47.31     73.29 o 
   8   1  16        6.71       58.50     83.09 o 
   9   1  16      521.14      861.07    101.00 o 
  10   1  16     1150.00     1104.63    131.46 o 
   0   2  16       65.04       53.97     56.68 o 
   1   2  16       76.08       12.21     54.60 o 
   2   2  16      303.76      326.82     56.78 o 
   3   2  16       43.86       40.39     48.60 o 
   4   2  16       15.87       14.71     49.25 o 
   5   2  16       74.38      113.79     59.50 o 
   6   2  16       47.50       24.17     79.87 o 
   7   2  16       48.41       21.97     87.91 o 
   8   2  16      472.27      575.47    104.13 o 
   9   2  16      149.28       88.44    105.58 o 
   1   3  16     1635.62     1458.70     83.12 o 
   2   3  16     1001.79      835.16     73.84 o 
   3   3  16        5.34       24.35     49.94 o 
   4   3  16     2596.09     2765.86    126.33 o 
   5   3  16      578.90      672.07     87.83 o 
   6   3  16      737.03      825.15     84.39 o 
   7   3  16        0.94       11.03     83.34 o 
   8   3  16       12.36      248.50     77.22 o 
   9   3  16        1.21      134.69     85.59 o 
   0   4  16     1532.35     1412.93     81.94 o 
   1   4  16     1296.82     1267.81     75.05 o 
   2   4  16      654.22      626.11     65.82 o 
   3   4  16        6.65        7.45     47.82 o 
   4   4  16       80.75       75.16     54.95 o 
   5   4  16      704.84      736.49     83.34 o 
   6   4  16     2242.91     2329.06    138.56 o 
   7   4  16      442.79      638.31     93.13 o 
   8   4  16     1340.69     1017.91    117.64 o 
   9   4  16      941.73      981.91    130.97 o 
   1   5  16      190.65      292.88     56.26 o 
   2   5  16     1115.31     1104.61     75.56 o 
   3   5  16     2997.52     2734.76    122.49 o 
   4   5  16     2687.40     2663.25    124.56 o 
   5   5  16      167.52      189.57     60.61 o 
   6   5  16      101.20       93.41     65.79 o 
   7   5  16        2.33       93.02     70.93 o 
   8   5  16       11.22       71.56     85.06 o 
   9   5  16      361.65      427.56    103.21 o 
   0   6  16     1671.37     1724.98     98.73 o 
   1   6  16       83.58       91.53     55.53 o 
   2   6  16      144.11      163.63     65.20 o 
   3   6  16       99.74        8.11     58.03 o 
   4   6  16       52.77       97.72     62.82 o 
   5   6  16        7.49       29.05     61.97 o 
   6   6  16      111.47      108.06     65.49 o 
   7   6  16      102.76      155.19     71.98 o 
   8   6  16        0.96       52.66     88.21 o 
   9   6  16       13.52      120.42     93.37 o 
   1   7  16      107.73      137.35     56.52 o 
   2   7  16      992.56      897.48     85.33 o 
   3   7  16       21.83       26.19     58.61 o 
   4   7  16     1847.54     1756.34    118.61 o 
   5   7  16      588.67      684.58     97.88 o 
   6   7  16      252.37      208.79     81.96 o 
   7   7  16       23.49      129.49     78.08 o 
   8   7  16       52.30       60.26     80.79 o 
   0   8  16     3282.96     3350.88    129.74 o 
   1   8  16      131.54      117.35     33.70 o 
   2   8  16      108.42      118.00     60.21 o 
   3   8  16       64.24       32.13     63.05 o 
   4   8  16       20.09       68.49     68.49 o 
   5   8  16      386.01      567.95     88.50 o 
   6   8  16     1399.85     1450.98    121.66 o 
   7   8  16      826.52      849.03    124.65 o 
   8   8  16     2431.87     2613.78    158.68 o 
   1   9  16      109.60      209.91     59.72 o 
   2   9  16     1041.18     1096.44    105.70 o 
   3   9  16      128.85      156.42     78.82 o 
   4   9  16     1429.80     1501.54    123.07 o 
   5   9  16       10.46       11.18     82.68 o 
   6   9  16     1390.59     1489.36    131.27 o 
   7   9  16       87.31      225.66     84.62 o 
   0  10  16       90.69       37.59     63.61 o 
   1  10  16      146.39       85.20     69.65 o 
   2  10  16       94.26      107.37     77.78 o 
   3  10  16      108.36      127.58     64.08 o 
   4  10  16       10.34        5.36     71.40 o 
   5  10  16       16.01      144.82     80.79 o 
   6  10  16      140.44      135.69     86.29 o 
   1  11  16       40.18      138.12     63.79 o 
   2  11  16      698.67      774.86     99.86 o 
   3  11  16       94.52       31.53     76.60 o 
   4  11  16      715.53      662.67    100.99 o 
   5  11  16        4.32       23.25     83.38 o 
   6  11  16      364.28      222.10     58.74 o 
   0  12  16     1754.47     1938.02    125.05 o 
   1  12  16      215.22      132.54     71.81 o 
   2  12  16     2720.17     2810.38    149.28 o 
   3  12  16       13.69       10.64     65.43 o 
   4  12  16       32.26       39.43     71.39 o 
   1  13  16        0.27       41.61     44.58 o 
   2  13  16      637.75      558.00     95.48 o 
   3  13  16       82.55       91.95     72.18 o 
   1   1  17      159.52      127.84     58.94 o 
   2   1  17       28.15       77.17     77.17 o 
   3   1  17     5651.69     4423.06    175.03 o 
   4   1  17     1467.61     1831.31    115.87 o 
   5   1  17     4328.87     4078.58    157.57 o 
   6   1  17       36.25       14.63     69.17 o 
   7   1  17       24.82       43.71     73.99 o 
   8   1  17       60.87      194.37     79.09 o 
   9   1  17        7.16       19.55     80.14 o 
   0   2  17      121.66       70.76     50.54 o 
   1   2  17    14086.30    13861.33    227.22 o 
   2   2  17       33.00       60.25     45.66 o 
   3   2  17      208.83      233.51     50.90 o 
   4   2  17      711.38      846.98     80.11 o 
   5   2  17      609.37      728.54     85.95 o 
   6   2  17     1312.10     1547.71    115.31 o 
   7   2  17     8404.38     9418.93    261.17 o 
   8   2  17      997.76     1128.00    132.01 o 
   9   2  17     1361.84     1621.36    143.70 o 
   1   3  17      730.49      799.01     66.47 o 
   2   3  17      452.96      386.40     58.06 o 
   3   3  17     6998.19     6946.99    175.74 o 
   4   3  17      647.18      611.06     81.52 o 
   5   3  17     3145.87     3175.09    136.33 o 
   6   3  17       34.72       35.93     61.68 o 
   7   3  17     1365.23     1311.96    134.96 o 
   8   3  17      656.37      746.03    110.92 o 
   9   3  17      310.21      320.36     99.76 o 
   0   4  17      320.21      311.19     56.35 o 
   1   4  17       62.12      102.34     49.31 o 
   2   4  17        0.32       17.92     45.09 o 
   3   4  17      414.73      487.09     63.78 o 
   4   4  17        0.56       12.75     57.38 o 
   5   4  17      170.76      252.18     71.21 o 
   6   4  17     1222.98     1372.52    114.71 o 
   7   4  17       42.75       47.41     90.01 o 
   8   4  17        2.25       96.23     96.23 o 
   9   4  17       26.80      228.58     82.68 o 
   1   5  17      818.74      860.52     80.68 o 
   2   5  17      129.96       59.66     58.42 o 
   3   5  17     3544.73     3769.59    143.47 o 
   4   5  17       22.60       48.31     66.11 o 
   5   5  17     1016.22      997.03    102.63 o 
   6   5  17      171.98      275.36     80.29 o 
   7   5  17       14.11      102.59     78.30 o 
   8   5  17        3.06       33.32     80.21 o 
   9   5  17      178.54      131.77     98.17 o 
   0   6  17      857.27      828.78     79.40 o 
   1   6  17     5427.52     6158.00    171.49 o 
   2   6  17      103.42      115.39     57.69 o 
   3   6  17     1736.03     1826.61    111.60 o 
   4   6  17        8.73       64.14     62.86 o 
   5   6  17       48.26      106.09     69.87 o 
   6   6  17       52.60       33.50     74.90 o 
   7   6  17      830.99      771.49    124.60 o 
   8   6  17      257.37      263.41     97.04 o 
   1   7  17      243.27      244.14     58.02 o 
   2   7  17       89.90       80.02     58.03 o 
   3   7  17      764.24      679.39     79.49 o 
   4   7  17       89.77      131.50     58.81 o 
   5   7  17      714.97      657.80     94.43 o 
   6   7  17       78.29      179.79     71.40 o 
   7   7  17      103.64      297.37     85.71 o 
   8   7  17       52.26       67.75    108.66 o 
   0   8  17       30.32       17.36     55.65 o 
   1   8  17       11.11       26.29     44.80 o 
   2   8  17      112.62       85.17     68.26 o 
   3   8  17       33.49      143.07     55.88 o 
   4   8  17       76.45       61.20     66.19 o 
   5   8  17        2.48       55.68     77.20 o 
   6   8  17        0.69      192.09     73.78 o 
   7   8  17        1.39       32.18     78.90 o 
   1   9  17      685.09      724.17     79.69 o 
   2   9  17      155.36      265.82     72.23 o 
   3   9  17     1502.48     1287.02    115.42 o 
   4   9  17      156.56      213.51     80.53 o 
   5   9  17     1712.51     1669.71    134.27 o 
   6   9  17        3.32        6.15     81.27 o 
   7   9  17        7.99       58.76     80.56 o 
   0  10  17      301.01      287.90     63.41 o 
   1  10  17     3920.60     3877.46    160.54 o 
   2  10  17       74.53      119.45     66.61 o 
   3  10  17      667.77      656.74     89.58 o 
   4  10  17       10.26       49.42     69.42 o 
   5  10  17      891.48      881.37    104.62 o 
   6  10  17      234.68      267.58     97.99 o 
   1  11  17      447.91      606.24     70.58 o 
   2  11  17      158.88      287.91     69.37 o 
   3  11  17     2279.93     2262.19    133.92 o 
   4  11  17      139.11       11.18     85.58 o 
   5  11  17     1096.76     1167.59    114.47 o 
   0  12  17        1.42       51.21     72.12 o 
   1  12  17      312.20      385.71     68.53 o 
   2  12  17       15.14        0.00     66.63 o 
   3  12  17      200.18       32.43     77.41 o 
   4  12  17       42.70       68.02     69.07 o 
   1  13  17      149.10      140.13     63.04 o 
   2  13  17        5.94       10.65     52.80 o 
   0   0  18    15194.54    17809.17    294.80 o 
   1   0  18    14431.97    10687.17    207.30 o 
   2   0  18      660.51      639.74     68.30 o 
   3   0  18     2953.10     3117.94    124.90 o 
   4   0  18        0.07       60.19     60.19 o 
   5   0  18     2559.71     2728.24    129.52 o 
   6   0  18     3926.79     4213.85    163.87 o 
   7   0  18     3793.17     3442.01    162.58 o 
   8   0  18     2305.32     2069.91    148.07 o 
   9   0  18     1122.18     1251.73    126.45 o 
   1   1  18      704.29      751.40     74.14 o 
   2   1  18      371.61      102.58     72.89 o 
   3   1  18     7643.02     8066.43    203.74 o 
   4   1  18     1528.97     1176.28    128.47 o 
   5   1  18     2518.56     2260.19    146.42 o 
   6   1  18       85.03      107.32     65.74 o 
   7   1  18      201.73      376.73     86.06 o 
   8   1  18       29.76       82.23     96.37 o 
   9   1  18      654.84      732.53    103.91 o 
   0   2  18      567.73      419.50     74.07 o 
   1   2  18     2037.83     2594.38    116.81 o 
   2   2  18      102.75      117.97     51.02 o 
   3   2  18        7.67       23.09     49.37 o 
   4   2  18        3.98       54.79     60.66 o 
   5   2  18      342.68      430.61     86.12 o 
   6   2  18        1.56       68.42     81.42 o 
   7   2  18      526.63      321.52    110.90 o 
   8   2  18       18.63       39.95     98.85 o 
   9   2  18      149.13       64.61     92.80 o 
   1   3  18        3.18        6.93     47.23 o 
   2   3  18      515.49      513.35     67.86 o 
   3   3  18      530.62      697.75     77.53 o 
   4   3  18      939.17      946.38     98.59 o 
   5   3  18       87.05      172.48     70.59 o 
   6   3  18       10.42       54.10     76.69 o 
   7   3  18       37.59       24.54     85.54 o 
   8   3  18      110.13       47.51    103.54 o 
   9   3  18      155.22      268.64    109.42 o 
   0   4  18     2540.41     2565.57    111.05 o 
   1   4  18     6185.58     6708.10    175.70 o 
   2   4  18       36.26       49.07     50.31 o 
   3   4  18      131.59       72.46     59.22 o 
   4   4  18       49.35       48.27     61.15 o 
   5   4  18       32.40       44.23     70.65 o 
   6   4  18      709.41      770.72    104.39 o 
   7   4  18     3076.76     3458.95    175.33 o 
   8   4  18      318.94      407.17    118.44 o 
   9   4  18      878.58      596.34     90.95 o 
   1   5  18      933.70      857.20     78.32 o 
   2   5  18     1856.07     1812.35    105.44 o 
   3   5  18     5515.57     5613.96    171.70 o 
   4   5  18      526.80      471.52     88.93 o 
   5   5  18     2995.73     3695.56    162.98 o 
   6   5  18      175.24       90.30     69.57 o 
   7   5  18      122.21      175.40     90.42 o 
   8   5  18        0.32       96.98     96.98 o 
   0   6  18      631.45      573.87     73.71 o 
   1   6  18       45.53       87.43     58.28 o 
   2   6  18      284.74      236.77     66.86 o 
   3   6  18      233.88      313.82     66.76 o 
   4   6  18      398.62      330.93     68.10 o 
   5   6  18       69.50       62.95     64.25 o 
   6   6  18      187.03      179.39     85.08 o 
   7   6  18        9.64       44.55     79.13 o 
   8   6  18       10.84      100.49    100.49 o 
   1   7  18      755.69      422.39     58.36 o 
   2   7  18      163.23      144.86     67.57 o 
   3   7  18     2458.99     2165.14    119.53 o 
   4   7  18     1307.34     1545.30    105.37 o 
   5   7  18     2384.84     2859.00    153.95 o 
   6   7  18      494.32      543.83    100.47 o 
   7   7  18      109.53      123.11     93.96 o 
   8   7  18       71.79      117.80     88.51 o 
   0   8  18      165.07      155.02     62.36 o 
   1   8  18     1918.26     1770.02    109.77 o 
   2   8  18      605.32      663.42     86.45 o 
   3   8  18      672.75      667.98     78.76 o 
   4   8  18        0.86       57.76     62.72 o 
   5   8  18     1305.04     1591.89    119.55 o 
   6   8  18      275.52      147.29     63.85 o 
   7   8  18      891.46     1025.60    104.62 o 
   1   9  18      156.15      174.21     65.62 o 
   2   9  18       53.74       44.03     71.03 o 
   3   9  18      180.20      190.18     73.33 o 
   4   9  18     1012.34      978.64     99.20 o 
   5   9  18      187.11        6.10     99.47 o 
   6   9  18      398.45      450.22    106.00 o 
   0  10  18       12.71       50.21     50.21 o 
   1  10  18       12.36        5.06     73.17 o 
   2  10  18       30.04        5.11     73.84 o 
   3  10  18       83.38       63.86     67.88 o 
   4  10  18        5.10       50.59     76.18 o 
   5  10  18       50.86      214.19     81.12 o 
   6  10  18      199.73      207.59     90.21 o 
   1  11  18      264.42      320.34     81.44 o 
   2  11  18       51.62      141.13     54.83 o 
   3  11  18       49.60       43.28     69.58 o 
   4  11  18       83.40      204.96     73.83 o 
   5  11  18      225.51      256.99     81.81 o 
   0  12  18      300.38      383.92     70.23 o 
   1  12  18     1017.82     1198.42    106.53 o 
   2  12  18      267.25      211.71     76.19 o 
   3  12  18       82.15        5.65     67.28 o 
   1  13  18      153.16      171.54     71.55 o 
   1   1  19       35.32       59.57     50.97 o 
   2   1  19     1628.00     1440.89    122.99 o 
   3   1  19      597.11      198.45    198.45 o 
   4   1  19     2662.90     1582.01    182.97 o 
   5   1  19      107.10      106.97    106.97 o 
   6   1  19      487.70      636.13     95.22 o 
   7   1  19       28.30      213.85     85.13 o 
   8   1  19      367.51      241.23    101.36 o 
   9   1  19      277.75      125.37     63.99 o 
   0   2  19    10195.90    11505.70    227.48 o 
   1   2  19      287.16      285.41     62.13 o 
   2   2  19      922.30      894.52     79.51 o 
   3   2  19      191.30      153.76     67.19 o 
   4   2  19       48.81      172.99     63.81 o 
   5   2  19      204.89      162.94     76.07 o 
   6   2  19     2848.90     3221.01    158.50 o 
   7   2  19      428.52      488.34    103.69 o 
   8   2  19     2649.69     3273.77    187.33 o 
   9   2  19        5.71       58.89    102.72 o 
   1   3  19       71.68       74.65     55.03 o 
   2   3  19     3893.38     3994.41    141.06 o 
   3   3  19      553.02      471.71     67.94 o 
   4   3  19     3848.99     3839.99    148.02 o 
   5   3  19       39.88      110.96     63.88 o 
   6   3  19      379.47      344.52     93.90 o 
   7   3  19      103.32       12.68     73.30 o 
   8   3  19      429.54      618.95    114.98 o 
   9   3  19       62.20       23.03    115.84 o 
   0   4  19       17.81       51.59     51.59 o 
   1   4  19        2.65       60.88     60.88 o 
   2   4  19       61.56       51.86     59.36 o 
   3   4  19       62.58      127.63     68.58 o 
   4   4  19      153.83      125.37     67.55 o 
   5   4  19      252.61      190.65     53.99 o 
   6   4  19       10.79       17.10     76.59 o 
   7   4  19      142.21      327.76     96.24 o 
   8   4  19       13.31        0.00     91.98 o 
   1   5  19      241.47      222.59     65.62 o 
   2   5  19      150.64       41.47     71.18 o 
   3   5  19      166.91      216.69     58.59 o 
   4   5  19     2303.55     2461.52    128.80 o 
   5   5  19      173.23      169.46     83.08 o 
   6   5  19      135.37      181.88     70.73 o 
   7   5  19      592.00      533.09    112.09 o 
   8   5  19      528.68      706.02    116.30 o 
   0   6  19      809.74      874.14     82.73 o 
   1   6  19       57.02        4.25     36.41 o 
   2   6  19     1299.09     1401.83    102.50 o 
   3   6  19      124.98      129.39     69.38 o 
   4   6  19       89.73       89.99     56.17 o 
   5   6  19       38.55       32.57     72.29 o 
   6   6  19     2667.71     2915.03    159.48 o 
   7   6  19       69.86       59.30     91.95 o 
   8   6  19     1483.67     1908.69    157.90 o 
   1   7  19      231.27      122.94     68.37 o 
   2   7  19      513.73      652.69     83.78 o 
   3   7  19       79.73       68.00     59.97 o 
   4   7  19      279.79      265.97     86.97 o 
   5   7  19      637.58      764.56    103.18 o 
   6   7  19      339.36      504.93     96.45 o 
   7   7  19       19.19        0.00     80.14 o 
   0   8  19      521.35      486.00     77.27 o 
   1   8  19       12.19       27.71     43.64 o 
   2   8  19      165.19      354.67     75.24 o 
   3   8  19        0.62       69.86     69.86 o 
   4   8  19        2.87       48.82     72.30 o 
   5   8  19       80.36      151.47     48.19 o 
   6   8  19       56.20       31.42     70.37 o 
   7   8  19       73.77       73.97     82.05 o 
   1   9  19      430.68      459.33     80.01 o 
   2   9  19     2096.80     1915.95    129.83 o 
   3   9  19        2.97        0.00     65.63 o 
   4   9  19      487.57      542.73     95.35 o 
   5   9  19       93.19       95.52     87.66 o 
   6   9  19     1079.73     1137.78    125.35 o 
   0  10  19     2185.09     1938.35    132.01 o 
   1  10  19       80.64      115.70     66.19 o 
   2  10  19     2359.22     2200.11    141.51 o 
   3  10  19       10.95       10.80     63.13 o 
   4  10  19      163.12       63.20     77.56 o 
   5  10  19      147.61      157.19     63.33 o 
   1  11  19        1.32       10.09     62.66 o 
   2  11  19      239.96      306.93     77.54 o 
   3  11  19       46.94      110.06     67.97 o 
   4  11  19      725.02      979.46    106.78 o 
   0  12  19      111.97       67.78     69.29 o 
   1  12  19        1.79       75.98     75.98 o 
   2  12  19       88.44      138.94     67.21 o 
   3  12  19       25.30      104.72     66.46 o 
   0   0  20    20895.56    24508.44    341.43 o 
   1   0  20     1950.44     2052.42    119.24 o 
   2   0  20     2985.02     2977.65    125.48 o 
   3   0  20      417.09      455.04     72.96 o 
   4   0  20      131.66      124.50     62.90 o 
   5   0  20       66.76       63.41     67.29 o 
   6   0  20     3437.18     3352.22    156.96 o 
   7   0  20      778.37      806.92    111.09 o 
   8   0  20     5567.08     5461.81    223.56 o 
   9   0  20      206.36      185.97     72.31 o 
   1   1  20      273.30      169.48     63.55 o 
   2   1  20     2556.54     2279.33    131.83 o 
   3   1  20      157.63      134.51    134.51 o 
   4   1  20     4234.97     4090.80    172.25 o 
   5   1  20      104.70       60.15     80.89 o 
   6   1  20      888.83      714.50    101.10 o 
   7   1  20        1.18       49.16     86.03 o 
   8   1  20       12.55       60.10     96.57 o 
   9   1  20      114.04      121.51     64.98 o 
   0   2  20      248.84      100.90     86.10 o 
   1   2  20       68.90       51.27     68.80 o 
   2   2  20       28.51       60.59     57.36 o 
   3   2  20        4.86       42.93     50.08 o 
   4   2  20        0.85       13.92     67.60 o 
   5   2  20      122.50      119.31     70.50 o 
   6   2  20       14.66       87.28     87.28 o 
   7   2  20      130.50      256.26     96.18 o 
   8   2  20      181.09      246.44    104.32 o 
   1   3  20      244.67      218.60     57.83 o 
   2   3  20     1085.93     1331.14     98.68 o 
   3   3  20      100.61        0.00     60.72 o 
   4   3  20     2893.58     3427.69    158.54 o 
   5   3  20      496.91      629.72     82.70 o 
   6   3  20      847.81      725.96     88.23 o 
   7   3  20        0.96       69.27     69.27 o 
   8   3  20        9.95       65.16     99.15 o 
   0   4  20     3672.42     3828.57    144.46 o 
   1   4  20      876.55     1034.60     92.98 o 
   2   4  20     3360.45     3589.25    144.58 o 
   3   4  20      244.74      386.41     73.57 o 
   4   4  20      102.79      146.71     65.50 o 
   5   4  20       91.05      124.33     71.24 o 
   6   4  20      833.97      576.80     84.66 o 
   7   4  20      172.53      206.44     96.57 o 
   8   4  20      749.92      943.62    121.98 o 
   1   5  20      131.31      108.84     60.87 o 
   2   5  20      769.92      828.47     83.91 o 
   3   5  20      831.53      785.39    101.35 o 
   4   5  20     1800.79     1830.93    125.74 o 
   5   5  20      352.36      493.06     89.59 o 
   6   5  20      286.77      305.43     90.07 o 
   7   5  20       35.94        6.85     91.84 o 
   8   5  20        0.37       21.86     90.84 o 
   0   6  20     2023.30     2228.74    121.55 o 
   1   6  20      108.29      131.10     64.34 o 
   2   6  20        0.75       54.69     56.54 o 
   3   6  20        0.77       58.26     54.50 o 
   4   6  20      365.70      302.79     86.42 o 
   5   6  20      134.43      188.15     81.67 o 
   6   6  20       46.68      112.10     77.61 o 
   7   6  20        4.07       95.30     88.64 o 
   1   7  20      765.20      855.21     89.71 o 
   2   7  20      438.71      370.27     79.99 o 
   3   7  20     1466.87     1514.62    114.22 o 
   4   7  20      440.38      567.99     79.97 o 
   5   7  20     1499.88     1568.48    131.88 o 
   6   7  20        3.69       84.64     84.64 o 
   7   7  20      112.56      149.97     84.32 o 
   0   8  20     5611.37     5935.38    192.17 o 
   1   8  20     1189.03      635.64     73.89 o 
   2   8  20      984.46     1223.10    108.71 o 
   3   8  20      225.28      319.20     76.78 o 
   4   8  20      108.75      139.60     75.03 o 
   5   8  20      733.80      695.31    106.45 o 
   6   8  20      451.47      578.47    107.95 o 
   1   9  20       11.28       29.66     62.18 o 
   2   9  20     1024.18     1227.83    113.14 o 
   3   9  20      499.41      610.31     89.70 o 
   4   9  20     1519.01     1638.70    126.01 o 
   5   9  20       64.37       91.58     72.43 o 
   6   9  20      687.92      478.25    106.61 o 
   0  10  20      106.49       10.45     70.34 o 
   1  10  20       57.57       61.53     70.87 o 
   2  10  20      418.86      433.31     83.78 o 
   3  10  20       53.85       93.81     70.23 o 
   4  10  20       12.95        0.00     78.25 o 
   5  10  20        6.99       67.53     66.96 o 
   1  11  20       31.00       52.25     68.44 o 
   2  11  20      253.77      247.30     82.09 o 
   3  11  20        3.38      100.29     61.02 o 
   4  11  20      296.50      256.14     88.40 o 
   0  12  20      556.14      583.45     83.00 o 
   1  12  20      401.38      337.17     73.90 o 
   2  12  20      758.94      451.35     73.18 o 
   1   1  21        4.28       37.73     58.25 o 
   2   1  21       10.10       82.05     82.05 o 
   3   1  21     3219.93     3669.00    153.37 o 
   4   1  21      198.55      188.95    188.95 o 
   5   1  21     1482.61     1511.08    126.21 o 
   6   1  21      104.06      180.28     90.47 o 
   7   1  21        1.19       25.25     90.78 o 
   8   1  21      126.50      137.87    110.98 o 
   0   2  21     1434.76     1572.70    103.50 o 
   1   2  21     9535.00     9926.81    223.82 o 
   2   2  21      403.03      257.73     57.62 o 
   3   2  21       55.70       86.37     64.12 o 
   4   2  21       26.08       24.66     67.33 o 
   5   2  21      671.44      689.55     99.49 o 
   6   2  21       72.52       60.43     88.91 o 
   7   2  21     5157.76     5804.42    237.15 o 
   8   2  21      121.20      302.88     98.18 o 
   1   3  21     1344.10     1314.51     98.27 o 
   2   3  21      178.18      108.86     66.59 o 
   3   3  21     5092.03     5093.87    174.33 o 
   4   3  21       40.59       35.26     73.18 o 
   5   3  21     1704.04     1787.51    128.21 o 
   6   3  21       12.99       53.00     53.00 o 
   7   3  21      856.04      985.81    122.26 o 
   8   3  21       62.37        0.00    104.22 o 
   0   4  21      131.16      167.59     63.25 o 
   1   4  21       87.56      210.56     71.44 o 
   2   4  21       85.71       17.70     75.23 o 
   3   4  21       57.11       38.00     68.28 o 
   4   4  21        8.97       51.45     73.88 o 
   5   4  21        2.25       11.49     67.63 o 
   6   4  21        0.50       18.66     76.02 o 
   7   4  21      195.52      379.43     95.90 o 
   8   4  21       82.05       97.63    107.40 o 
   1   5  21       70.42      136.91     60.44 o 
   2   5  21       44.23      132.93     58.04 o 
   3   5  21     2346.58     2183.51    131.78 o 
   4   5  21      358.51      312.14     88.63 o 
   5   5  21     1029.48     1105.02    120.70 o 
   6   5  21      254.49      419.18     86.28 o 
   7   5  21       18.65       62.36     91.14 o 
   0   6  21        1.15       40.69     64.38 o 
   1   6  21     1002.41     1162.81     97.15 o 
   2   6  21        6.79       52.31     73.24 o 
   3   6  21      286.76      277.52     77.23 o 
   4   6  21        0.77       26.95     76.37 o 
   5   6  21      738.94      680.18    113.26 o 
   6   6  21      247.50      309.25     84.94 o 
   7   6  21     1678.26     2107.64    158.90 o 
   1   7  21      193.22      247.57     73.37 o 
   2   7  21       19.38       39.31     70.18 o 
   3   7  21     1159.90     1354.21    103.60 o 
   4   7  21      310.23      459.74     89.94 o 
   5   7  21     1360.97     1566.22    137.39 o 
   6   7  21       83.71        6.44     72.76 o 
   7   7  21        8.36       21.11     97.23 o 
   0   8  21       29.68        9.88     75.64 o 
   1   8  21       65.42      153.32     66.46 o 
   2   8  21        9.75       51.41     67.36 o 
   3   8  21        0.03       84.21     84.21 o 
   4   8  21       60.29      115.00     76.46 o 
   5   8  21      323.46      184.96     60.63 o 
   6   8  21       32.14      111.42     84.80 o 
   1   9  21      222.65      199.49     75.73 o 
   2   9  21       56.31      116.14     76.09 o 
   3   9  21      308.43      160.37     96.44 o 
   4   9  21       12.51       99.49     80.06 o 
   5   9  21      588.04      770.81    101.83 o 
   0  10  21       54.60      130.04     66.64 o 
   1  10  21     1207.75     1324.93    116.56 o 
   2  10  21        4.54       32.31     67.36 o 
   3  10  21      183.28      326.52     77.61 o 
   4  10  21        0.05       59.26     72.67 o 
   1  11  21      220.47      244.30     69.80 o 
   2  11  21       18.90       32.57     71.86 o 
   3  11  21      602.99      727.96     91.20 o 
   0  12  21        0.16      105.47     59.93 o 
   0   0  22     9390.21     9381.90    243.50 o 
   1   0  22       31.76       40.00     67.32 o 
   2   0  22      919.11      878.86     88.79 o 
   3   0  22      496.15      535.69     85.63 o 
   4   0  22      361.98      280.61     78.88 o 
   5   0  22     2081.21     1860.42    143.96 o 
   6   0  22      252.69      173.94     90.89 o 
   7   0  22     1170.66     1260.64    131.78 o 
   8   0  22     1130.03     1134.90    137.12 o 
   1   1  22       63.71       13.23     62.85 o 
   2   1  22      140.60       35.89     76.34 o 
   3   1  22     1171.34      929.30    166.30 o 
   4   1  22      660.34      289.01    119.32 o 
   5   1  22       31.49      119.09    119.09 o 
   6   1  22      282.09      193.88     87.07 o 
   7   1  22        5.31       85.72     93.20 o 
   8   1  22      176.27      141.46    107.42 o 
   0   2  22      438.79      324.84     83.90 o 
   1   2  22        6.77       66.48     77.57 o 
   2   2  22        0.00       53.95     53.95 o 
   3   2  22      653.46      576.45     92.02 o 
   4   2  22        7.42       62.27     71.65 o 
   5   2  22        3.73       17.09     80.63 o 
   6   2  22       97.32      218.86     95.18 o 
   7   2  22      121.05       13.98    121.62 o 
   8   2  22       59.56      243.51     97.95 o 
   1   3  22        3.59       63.38     63.38 o 
   2   3  22      238.87      119.69     66.92 o 
   3   3  22     1474.18     1267.07    117.75 o 
   4   3  22     2296.77     2585.74    149.81 o 
   5   3  22      544.40      360.12    102.02 o 
   6   3  22      151.91      224.05     82.36 o 
   7   3  22      112.61       14.09    101.41 o 
   8   3  22       27.40      151.35     91.37 o 
   0   4  22     1386.04     1488.43    108.99 o 
   1   4  22     3928.46     4505.13    165.41 o 
   2   4  22      874.89      897.66     99.11 o 
   3   4  22      285.08      419.69     78.37 o 
   4   4  22      339.41       92.18     90.85 o 
   5   4  22       73.64        6.11     74.02 o 
   6   4  22      550.64      474.78     99.66 o 
   7   4  22     2522.77     2778.42    184.95 o 
   1   5  22      365.09      352.99     76.03 o 
   2   5  22       66.70       14.40     70.77 o 
   3   5  22     1617.37     1035.54     99.72 o 
   4   5  22      228.77      243.39     86.37 o 
   5   5  22     1481.21     1621.93    131.09 o 
   6   5  22      319.62      105.36     87.68 o 
   7   5  22       13.64       49.85     97.63 o 
   0   6  22      207.51      194.75     65.53 o 
   1   6  22      114.78       47.99     53.45 o 
   2   6  22       95.72      134.31     67.15 o 
   3   6  22        4.88       68.53     64.77 o 
   4   6  22        6.43       86.12     86.12 o 
   5   6  22      239.51      374.60     91.69 o 
   6   6  22       20.65        6.63     96.05 o 
   7   6  22        5.28       98.51     98.51 o 
   1   7  22      340.81      440.77     82.09 o 
   2   7  22     1278.98     1304.41    110.46 o 
   3   7  22     1054.51     1047.59    109.56 o 
   4   7  22      443.40      226.55     90.37 o 
   5   7  22      870.71      717.78    119.74 o 
   6   7  22       49.85       40.34     81.95 o 
   0   8  22     2074.11     1820.61    118.41 o 
   1   8  22     1622.39     1297.63    114.71 o 
   2   8  22      792.67      640.37    106.92 o 
   3   8  22      654.10      635.11     94.48 o 
   4   8  22      118.28      130.06     77.80 o 
   5   8  22      569.72      574.54    103.74 o 
   6   8  22       91.01       87.00     88.84 o 
   1   9  22      103.04       63.22     58.74 o 
   2   9  22      575.66      503.65     99.15 o 
   3   9  22      120.28       73.62     77.66 o 
   4   9  22      638.91      713.29    105.39 o 
   5   9  22      161.97      329.12     94.11 o 
   0  10  22      180.06      201.65     65.61 o 
   1  10  22       16.07       26.72     64.11 o 
   2  10  22       34.08       32.93     79.90 o 
   3  10  22        6.90       79.76     79.76 o 
   4  10  22        1.48       12.10     69.87 o 
   1  11  22      157.06       86.07     59.89 o 
   2  11  22       18.34        5.58     69.98 o 
   1   1  23        0.75        4.63     64.75 o 
   2   1  23      420.08      397.71     82.29 o 
   3   1  23      210.15      112.15    112.15 o 
   4   1  23      818.30      436.11    141.39 o 
   5   1  23       20.15       57.85     79.37 o 
   6   1  23      210.34      320.18     88.86 o 
   7   1  23       44.96        6.75     98.66 o 
   8   1  23       61.83       72.51     98.22 o 
   0   2  23     5093.85     4897.00    181.48 o 
   1   2  23      400.75      350.32     79.59 o 
   2   2  23     1983.99     1539.01    104.90 o 
   3   2  23      163.37       55.38     75.15 o 
   4   2  23       23.12       16.11     75.18 o 
   5   2  23      203.62      106.66     95.04 o 
   6   2  23     1384.80     1620.11    142.75 o 
   7   2  23       36.30      176.24    102.00 o 
   1   3  23       10.53       28.24     66.11 o 
   2   3  23      964.65     1021.01    100.10 o 
   3   3  23       39.02       41.37     77.49 o 
   4   3  23     2980.67     3163.09    167.75 o 
   5   3  23       26.30        6.17     81.58 o 
   6   3  23      355.70      569.74    104.48 o 
   7   3  23       35.57       79.01     93.00 o 
   0   4  23       45.48       33.61     64.68 o 
   1   4  23      137.48       77.56     77.56 o 
   2   4  23       22.09       39.53     72.69 o 
   3   4  23      417.04      478.56     89.07 o 
   4   4  23      317.87      476.38     91.15 o 
   5   4  23      140.04      259.10     88.40 o 
   6   4  23       11.48        0.00     87.04 o 
   7   4  23       30.01      109.51    101.88 o 
   1   5  23       44.56        9.90     58.82 o 
   2   5  23     1338.42     1433.81    118.65 o 
   3   5  23      263.63      306.35     81.40 o 
   4   5  23     2223.60     2300.66    144.90 o 
   5   5  23       23.25       94.35     80.29 o 
   6   5  23      173.81      156.60     92.87 o 
   7   5  23       14.89       29.14    102.33 o 
   0   6  23     2979.63     3300.54    154.40 o 
   1   6  23      148.35        4.85     77.08 o 
   2   6  23      802.39      972.23    101.66 o 
   3   6  23       50.79      164.78     77.35 o 
   4   6  23      276.34      300.65     90.59 o 
   5   6  23      131.08      228.76     90.85 o 
   6   6  23     1598.87     2137.70    156.88 o 
   1   7  23      349.62      221.04     83.57 o 
   2   7  23     2169.81     2385.29    139.00 o 
   3   7  23       10.20       50.93     79.77 o 
   4   7  23      948.66      738.32     88.77 o 
   5   7  23      170.44      224.86     98.19 o 
   6   7  23      597.26      666.08    110.48 o 
   0   8  23      335.79      250.30     92.21 o 
   1   8  23       49.81       68.43     79.36 o 
   2   8  23       66.18       32.68     78.18 o 
   3   8  23        4.07       40.38     78.39 o 
   4   8  23        6.73       48.84     69.34 o 
   5   8  23        0.13       45.58     83.87 o 
   1   9  23       57.46       96.79     61.95 o 
   2   9  23      481.42      449.88     93.56 o 
   3   9  23      191.00      156.94     74.49 o 
   4   9  23      188.37      342.63     90.25 o 
   0  10  23      900.73      862.56     99.62 o 
   1  10  23        0.22       70.97     70.97 o 
   2  10  23     1049.73     1230.51    106.79 o 
   3  10  23        3.45       58.03     74.68 o 
   1  11  23        5.10       86.68     54.18 o 
   0   0  24     2490.30     2988.12    150.25 o 
   1   0  24      446.58      588.53     89.28 o 
   2   0  24       92.29      113.17     67.25 o 
   3   0  24       72.82       66.32     74.69 o 
   4   0  24      183.05      275.35     80.15 o 
   5   0  24      233.47      243.56     82.49 o 
   6   0  24     1014.74     1013.95    121.96 o 
   7   0  24      927.40     1227.37    124.65 o 
   1   1  24       74.63       58.65     59.97 o 
   2   1  24      134.81       90.06     76.36 o 
   3   1  24      560.35       62.95    136.41 o 
   4   1  24      358.02      137.95    137.95 o 
   5   1  24      495.94      444.07    105.31 o 
   6   1  24       45.88       93.04     93.04 o 
   7   1  24       22.82       90.25     85.56 o 
   0   2  24     3043.00     2847.13    145.46 o 
   1   2  24        2.36       54.12     69.11 o 
   2   2  24     1019.56     1186.18    106.95 o 
   3   2  24       58.35      143.21     71.93 o 
   4   2  24      103.27       22.82     51.68 o 
   5   2  24       19.45       24.56     90.04 o 
   6   2  24        3.48      115.72    115.72 o 
   7   2  24       31.42      108.41     97.43 o 
   1   3  24      100.66       25.05     71.94 o 
   2   3  24     1063.47     1197.56    107.39 o 
   3   3  24      349.35      557.26     96.71 o 
   4   3  24     2077.52     2128.59    150.41 o 
   5   3  24      216.67      239.51    102.66 o 
   6   3  24      401.09      225.79    117.75 o 
   7   3  24        0.30      191.53     87.12 o 
   0   4  24      911.11      945.52     93.80 o 
   1   4  24     1086.11     1190.48    113.62 o 
   2   4  24     1022.08     1004.17    101.56 o 
   3   4  24      115.79       49.50     80.77 o 
   4   4  24      107.22      106.53     85.89 o 
   5   4  24      268.97      269.52    103.19 o 
   6   4  24      854.63     1090.90    127.77 o 
   7   4  24      424.56      664.78    128.84 o 
   1   5  24      206.24       40.86     63.16 o 
   2   5  24      534.12      509.50     91.10 o 
   3   5  24      693.46      202.02     92.36 o 
   4   5  24      707.58      439.78    111.42 o 
   5   5  24      393.94      305.64     94.10 o 
   6   5  24       75.98      133.36     73.42 o 
   0   6  24      359.61      315.01     83.27 o 
   1   6  24       16.08       70.86     70.86 o 
   2   6  24      199.89      222.09     87.98 o 
   3   6  24        3.22       23.23     80.38 o 
   4   6  24        0.09      128.14     78.80 o 
   5   6  24       41.90       46.18     98.87 o 
   6   6  24      117.70        7.20    101.97 o 
   1   7  24      243.24      160.37     62.50 o 
   2   7  24      127.19      182.68     83.25 o 
   3   7  24      192.16       75.71     87.93 o 
   4   7  24      166.27       99.43     99.43 o 
   5   7  24      258.58      317.24     94.23 o 
   0   8  24     1407.16     1215.27    116.82 o 
   1   8  24      571.72      718.19     94.05 o 
   2   8  24      165.70       84.46     84.46 o 
   3   8  24      169.80      141.84     84.16 o 
   4   8  24       16.68       31.03     69.83 o 
   5   8  24      269.33      323.46     76.22 o 
   1   9  24       27.40       44.20     61.13 o 
   2   9  24      302.60      437.94     89.02 o 
   3   9  24       69.10       83.00     76.28 o 
   4   9  24      587.21      386.11     97.94 o 
   0  10  24       79.57      148.11     70.45 o 
   1  10  24        0.11       77.42     60.90 o 
   2  10  24      200.22      323.95     73.03 o 
   1   1  25       31.45       51.84     69.56 o 
   2   1  25        0.44       78.77     78.77 o 
   3   1  25     1658.04     1037.59    138.69 o 
   4   1  25      344.89      139.45    139.45 o 
   5   1  25     1010.82      628.78    145.36 o 
   6   1  25        4.82       60.09     98.81 o 
   7   1  25        7.98       28.31     92.85 o 
   0   2  25       50.45       77.00     77.00 o 
   1   2  25     4017.17     4084.75    175.62 o 
   2   2  25       26.59       57.96     73.59 o 
   3   2  25      619.17      846.16    106.09 o 
   4   2  25        0.78       80.32     80.32 o 
   5   2  25       66.16      102.44     84.12 o 
   6   2  25        5.70       34.78     87.30 o 
   7   2  25     1827.64     2308.83    169.55 o 
   1   3  25       63.67       68.00     66.72 o 
   2   3  25       17.94       84.73     84.73 o 
   3   3  25      962.58     1048.02    109.79 o 
   4   3  25       15.38       48.24     83.07 o 
   5   3  25      621.37      627.72    116.42 o 
   6   3  25       55.89       77.51     97.41 o 
   0   4  25      206.81       68.27     81.54 o 
   1   4  25       76.42        5.04     76.31 o 
   2   4  25      105.17      109.19     69.61 o 
   3   4  25      333.82      311.14     93.74 o 
   4   4  25       82.90       37.20     90.35 o 
   5   4  25       80.58      218.83     80.37 o 
   6   4  25       88.90       42.87    102.06 o 
   1   5  25      616.55      567.72     61.80 o 
   2   5  25       16.50       38.90     75.28 o 
   3   5  25     2775.52     2833.34    175.40 o 
   4   5  25       34.54       31.36     89.48 o 
   5   5  25      806.72      731.51    126.67 o 
   6   5  25        5.17        0.00     72.64 o 
   0   6  25      199.44       27.02     63.03 o 
   1   6  25     3110.06     3527.99    176.13 o 
   2   6  25        3.68      118.30     68.65 o 
   3   6  25      351.65      350.82     99.43 o 
   4   6  25       14.50       19.12     82.83 o 
   5   6  25      130.68      155.45     92.23 o 
   1   7  25      466.33      480.63     92.50 o 
   2   7  25       51.36       11.30     77.33 o 
   3   7  25     1092.27     1119.48    120.62 o 
   4   7  25       31.92       12.94     81.90 o 
   5   7  25     1139.58     1325.44    133.47 o 
   0   8  25       31.31       22.42     81.80 o 
   1   8  25      289.34      184.91     62.01 o 
   2   8  25        0.52       74.97     68.10 o 
   3   8  25       17.42       77.95     77.95 o 
   4   8  25       10.87       44.76     68.32 o 
   1   9  25       41.42       27.93     70.38 o 
   2   9  25       39.34       52.26     81.11 o 
   3   9  25      104.37      157.22     71.71 o 
   0  10  25       18.52       38.73     71.92 o 
   0   0  26     3440.21     3488.64    171.25 o 
   1   0  26       79.44       31.95     74.31 o 
   2   0  26      365.64      382.25     81.95 o 
   3   0  26      182.98      222.68     76.57 o 
   4   0  26      105.79      105.48     77.35 o 
   5   0  26      161.51      148.97     92.71 o 
   6   0  26     1142.81     1058.06    123.62 o 
   1   1  26      132.89      188.45     71.07 o 
   2   1  26      287.23      268.16     93.27 o 
   3   1  26      137.41      126.27    126.27 o 
   4   1  26     1249.19      868.51    155.58 o 
   5   1  26      141.38       96.42     96.42 o 
   6   1  26      140.39       82.30     99.41 o 
   0   2  26      423.30      229.29     93.56 o 
   1   2  26       85.52       86.76     95.16 o 
   2   2  26        0.03       84.35     84.35 o 
   3   2  26        6.78       52.49     81.37 o 
   4   2  26        0.28      105.11     63.87 o 
   5   2  26      113.90       65.86    102.82 o 
   6   2  26        7.78        6.72     86.09 o 
   1   3  26       38.35       27.49     69.04 o 
   2   3  26      245.90      376.58     85.12 o 
   3   3  26     1012.21     1122.81    123.15 o 
   4   3  26      682.21      919.41    112.60 o 
   5   3  26       24.11       99.18     99.18 o 
   6   3  26       10.25       93.34     93.34 o 
   0   4  26     1034.76     1087.96    108.80 o 
   1   4  26     2086.67     2498.69    145.17 o 
   2   4  26      111.86      245.10     77.67 o 
   3   4  26        1.14       66.14     83.64 o 
   4   4  26       42.48      114.92     78.59 o 
   5   4  26      122.58      280.38     97.70 o 
   6   4  26      696.00      796.01    131.43 o 
   1   5  26      577.63      378.97     76.28 o 
   2   5  26      909.05     1067.64    104.95 o 
   3   5  26     1282.10     1234.48    122.94 o 
   4   5  26      349.23      348.98    107.68 o 
   5   5  26      984.60      848.67    129.31 o 
   0   6  26      148.96       11.31     70.27 o 
   1   6  26        1.71        5.40     79.10 o 
   2   6  26       43.98       46.90     87.70 o 
   3   6  26       25.62        0.00     75.13 o 
   4   6  26      150.56      136.99     82.06 o 
   5   6  26       99.97       62.42     93.62 o 
   1   7  26      160.23      125.22     81.16 o 
   2   7  26       42.97       64.81     78.95 o 
   3   7  26      610.54      303.48    100.76 o 
   4   7  26       91.22       77.84     77.84 o 
   0   8  26      247.99      220.80     85.00 o 
   1   8  26      465.86      470.94     92.85 o 
   2   8  26      272.08      219.56     90.87 o 
   3   8  26      167.60      198.32     85.98 o 
   1   9  26       83.39      137.61     74.34 o 
   1   1  27        5.80        5.82     73.02 o 
   2   1  27      370.86      518.65    105.40 o 
   3   1  27        2.22      105.22    105.22 o 
   4   1  27      451.01      182.58    182.58 o 
   5   1  27       14.20       26.70     90.55 o 
   6   1  27      154.66        0.00    118.88 o 
   0   2  27     1685.79     1396.24     75.67 o 
   1   2  27       83.30       84.83     73.90 o 
   2   2  27      610.81      878.45    102.48 o 
   3   2  27      102.85       24.09     90.53 o 
   4   2  27       12.76       63.91     86.30 o 
   5   2  27       34.04       93.49     93.49 o 
   6   2  27      460.18      640.80    115.49 o 
   1   3  27       24.54       73.67     69.86 o 
   2   3  27      280.19      321.72     92.93 o 
   3   3  27       34.99       55.28     80.00 o 
   4   3  27      651.47      683.68    116.80 o 
   5   3  27        3.47       83.21     79.88 o 
   0   4  27       48.41       79.85     85.47 o 
   1   4  27       51.59      142.98     83.04 o 
   2   4  27       86.54       47.44     88.57 o 
   3   4  27       14.96       56.00     83.03 o 
   4   4  27        3.06       46.43     90.90 o 
   5   4  27       40.39      182.81     85.13 o 
   1   5  27       77.65       58.00     68.99 o 
   2   5  27      422.86      371.40     87.43 o 
   3   5  27        0.00       89.04     89.04 o 
   4   5  27     1480.88     1492.08    141.77 o 
   5   5  27       48.86       49.78    100.85 o 
   0   6  27     1965.70     1956.48    141.39 o 
   1   6  27       16.70       11.87     72.39 o 
   2   6  27      860.99      893.83    113.39 o 
   3   6  27        5.17       44.21     75.52 o 
   4   6  27        0.17      173.76     74.10 o 
   1   7  27       82.02       23.46     68.67 o 
   2   7  27      623.43      721.63    104.67 o 
   3   7  27       42.55       25.42     60.89 o 
   0   8  27       20.50       80.75     82.37 o 
   1   8  27        3.27       40.99     69.40 o 
   2   8  27       13.24        0.00     77.09 o 
   0   0  28     3555.20     3920.58    193.45 o 
   1   0  28      468.99      734.17    102.42 o 
   2   0  28     1364.60     1075.01    112.84 o 
   3   0  28        2.94       18.11     75.54 o 
   4   0  28      178.23       62.31     90.98 o 
   5   0  28      223.73      163.43     93.48 o 
   1   1  28       59.29       17.24     87.46 o 
   2   1  28      147.27      113.12    113.12 o 
   3   1  28      356.88       79.72    125.63 o 
   4   1  28      774.81      449.57    153.05 o 
   5   1  28      148.04      209.75     86.33 o 
   0   2  28      118.07      141.65     90.14 o 
   1   2  28       31.10       52.77     90.28 o 
   2   2  28       98.44      114.18     94.41 o 
   3   2  28       10.12       50.22     78.55 o 
   4   2  28      104.54       72.10     89.63 o 
   5   2  28        0.04       20.83     93.75 o 
   1   3  28        9.41        5.66     74.82 o 
   2   3  28      435.76      461.37     98.36 o 
   3   3  28      176.37      190.39    104.19 o 
   4   3  28      665.91      790.01    114.53 o 
   5   3  28       66.49        7.19     91.49 o 
   0   4  28      523.37      418.14     97.44 o 
   1   4  28      537.19      658.90    100.13 o 
   2   4  28      582.99      742.05    108.34 o 
   3   4  28       13.55       57.90     79.53 o 
   4   4  28        6.89        6.45     86.36 o 
   1   5  28      266.80      226.99     97.79 o 
   2   5  28      216.03      290.54     94.40 o 
   3   5  28      551.74      556.64    106.58 o 
   4   5  28      238.78       13.88    103.53 o 
   0   6  28      488.80      343.10     71.99 o 
   1   6  28        8.27       96.00     70.25 o 
   2   6  28        9.11       87.44     87.44 o 
   3   6  28        0.80       13.30     80.42 o 
   1   7  28       77.68      138.39     84.38 o 
   2   7  28       75.67       37.15     80.58 o 
   1   1  29        1.30       42.11     84.85 o 
   2   1  29       50.15       85.75    102.03 o 
   3   1  29      891.33      516.93    148.68 o 
   4   1  29        4.45      138.20    138.20 o 
   5   1  29      285.30      137.37     99.91 o 
   0   2  29       55.24       54.45     87.38 o 
   1   2  29     1347.16     1525.70    134.08 o 
   2   2  29       59.68      191.77     79.22 o 
   3   2  29        2.74       38.65     77.31 o 
   4   2  29       12.16      161.87     82.21 o 
   1   3  29      333.29      286.48     88.05 o 
   2   3  29        0.65       68.83     88.22 o 
   3   3  29      790.15      867.97    120.92 o 
   4   3  29       30.03      102.78    107.89 o 
   0   4  29      128.03       91.08     84.39 o 
   1   4  29       32.37       55.45     79.82 o 
   2   4  29      157.66        6.17     96.89 o 
   3   4  29       32.88       85.73     86.99 o 
   4   4  29       24.13       34.75     94.78 o 
   1   5  29       25.87       61.22     85.57 o 
   2   5  29        2.08      127.26     82.63 o 
   3   5  29      606.05      642.80    113.87 o 
   0   6  29        1.10       48.41     72.33 o 
   1   6  29      604.03      639.74    103.46 o 
   2   6  29        5.57       44.36     80.56 o 
   0   0  30     2580.74     2329.26    166.92 o 
   1   0  30     1147.52     1241.49    116.86 o 
   2   0  30      475.54      454.84    108.73 o 
   3   0  30       90.16       94.25     83.45 o 
   4   0  30        0.24       89.99     89.99 o 
   1   1  30       72.41       18.48     51.13 o 
   2   1  30      195.57      225.21     96.96 o 
   3   1  30      576.54      277.55    131.40 o 
   4   1  30      389.83      100.50    123.17 o 
   0   2  30       85.37       43.39     89.89 o 
   1   2  30      680.13      715.53    119.25 o 
   2   2  30       21.60       94.38     94.38 o 
   3   2  30       39.86       87.49     87.49 o 
   4   2  30        1.04      109.43     86.43 o 
   1   3  30       51.86      100.42     86.41 o 
   2   3  30       83.47      218.53     81.04 o 
   3   3  30      137.22       19.83     98.55 o 
   0   4  30      532.80      571.67    100.54 o 
   1   4  30      453.60      508.63     89.06 o 
   2   4  30      341.86      413.81     98.61 o 
   3   4  30       30.52       26.94     89.99 o 
   1   5  30       82.31      150.75     73.93 o 
   2   5  30      118.05       51.95     86.18 o 
   1   1  31       15.45      201.80     69.67 o 
   2   1  31      168.58       31.71     64.02 o 
   3   1  31       13.08      117.73    117.73 o 
   0   2  31      805.63      753.55     89.99 o 
   1   2  31       40.55       88.78     92.39 o 
   2   2  31      216.30      317.73    102.90 o 
   1   3  31       61.19       89.70     81.97 o 
   2   3  31      421.45      255.69    105.98 o 
   0   4  31        0.03      126.36     78.25 o 
   1   4  31        7.06      147.49     82.78 o 
   0   0  32     2247.94     2161.03    155.16 o 
   1   0  32      406.40      455.13    107.29 o 
   1   1  32       34.33      224.16     80.93 o 
   0   2  32        0.70       12.87     87.74 o 
                                                 
